# Supplementary material for: Design of a robust active fuzzy parallel distributed compensation anti-vibration controller for a hand-glove system
Source: PeerJ Comput Sci. 2021 Oct 29;7:e756. doi: 10.7717/peerj-cs.756 (PMC8576561; doi:10.7717/peerj-cs.756)
Supplement: Supplemental Information 1 — This mfile includes the system parameters and matrices used in the simulation of the passive model and the system with the PID controller. It is needed to run this file to save the parameters for the simulation files. [file peerj-cs-07-756-s001.m]

clc
clear all

m1 = 0.4;
m2 = 0.01;
m3 = 0.078;

c1 = 1.00;
c2 = 36.00;
c3 = 1.53;

k1 = 0.01;
k2 = 3667;
k3 = 1152;

M = diag([m1 m2 m3]);

C = [-(c1+c2)    c2         0  ;
      c2      -(c2+c3)     c3  ;
      0          c3       -c3  ];
  
K =[-(k1+k2)     k2         0 ;
    k2       -(k2+k3)      k3  ;
      0          k3       -k3 ];
  
