# Supplementary material for: Design of a robust active fuzzy parallel distributed compensation anti-vibration controller for a hand-glove system
Source: PeerJ Comput Sci. 2021 Oct 29;7:e756. doi: 10.7717/peerj-cs.756 (PMC8576561; doi:10.7717/peerj-cs.756)
Supplement: Supplemental Information 2 — The Simulation of the passive model. the data needed for this simulation are saved in the system parameters mfile. [file peerj-cs-07-756-s002.slx › metadata/coreProperties.xml]

<?xml version="1.0" encoding="UTF-8" standalone="yes" ?><cp:coreProperties xmlns:cp="http://schemas.openxmlformats.org/package/2006/metadata/core-properties" xmlns:dc="http://purl.org/dc/elements/1.1/" xmlns:dcmitype="http://purl.org/dc/dcmitype/" xmlns:dcterms="http://purl.org/dc/terms/" xmlns:xsi="http://www.w3.org/2001/XMLSchema-instance"><cp:category>model</cp:category><dcterms:created xsi:type="dcterms:W3CDTF">2018-11-08T09:16:29Z</dcterms:created><dc:creator>ALIREZA001</dc:creator><cp:lastModifiedBy>Leila</cp:lastModifiedBy><dcterms:modified xsi:type="dcterms:W3CDTF">2018-12-18T07:30:53Z</dcterms:modified><cp:revision>1.16</cp:revision><cp:version>R2018a</cp:version></cp:coreProperties>
