# Supplementary material for: Design of a robust active fuzzy parallel distributed compensation anti-vibration controller for a hand-glove system
Source: PeerJ Comput Sci. 2021 Oct 29;7:e756. doi: 10.7717/peerj-cs.756 (PMC8576561; doi:10.7717/peerj-cs.756)
Supplement: Supplemental Information 2 — The Simulation of the passive model. the data needed for this simulation are saved in the system parameters mfile. [file peerj-cs-07-756-s002.slx › metadata/mwcorePropertiesExtension.xml]

<?xml version="1.0" encoding="UTF-8" standalone="yes" ?><mwcoreProperties xmlns="http://schemas.mathworks.com/package/2014/corePropertiesExtension"><matlabVersion>9.4.0.812420</matlabVersion></mwcoreProperties>
