# Supplementary material for: Design of a robust active fuzzy parallel distributed compensation anti-vibration controller for a hand-glove system
Source: PeerJ Comput Sci. 2021 Oct 29;7:e756. doi: 10.7717/peerj-cs.756 (PMC8576561; doi:10.7717/peerj-cs.756)
Supplement: Supplemental Information 2 — The Simulation of the passive model. the data needed for this simulation are saved in the system parameters mfile. [file peerj-cs-07-756-s002.slx › simulink/bddefaults.xml]

<?xml version="1.0" encoding="utf-8"?>
<BlockDiagramDefaults>
  <SystemDefaults>
    <P Name="PaperOrientation">landscape</P>
    <P Name="PaperPositionMode">auto</P>
    <P Name="PaperType">usletter</P>
    <P Name="PaperUnits">inches</P>
    <P Name="TiledPaperMargins">[0.500000, 0.500000, 0.500000, 0.500000]</P>
    <P Name="TiledPageScale">1</P>
    <P Name="ShowPageBoundaries">off</P>
    <P Name="ModelBrowserVisibility">off</P>
    <P Name="ModelBrowserWidth">200</P>
    <P Name="ScreenColor">white</P>
    <P Name="ZoomFactor">100</P>
    <P Name="PortBlocksUseCompactNotation">off</P>
    <P Name="Open">off</P>
  </SystemDefaults>
  <BlockDefaults>
    <P Name="ForegroundColor">black</P>
    <P Name="BackgroundColor">white</P>
    <P Name="DropShadow">off</P>
    <P Name="NamePlacement">normal</P>
    <P Name="FontName">Helvetica</P>
    <P Name="FontSize">10</P>
    <P Name="FontWeight">normal</P>
    <P Name="FontAngle">normal</P>
    <P Name="ShowName">on</P>
    <P Name="HideAutomaticName">on</P>
    <P Name="BlockRotation">0</P>
    <P Name="BlockMirror">off</P>
  </BlockDefaults>
  <AnnotationDefaults>
    <P Name="HorizontalAlignment">left</P>
    <P Name="VerticalAlignment">top</P>
    <P Name="ForegroundColor">black</P>
    <P Name="BackgroundColor">white</P>
    <P Name="DropShadow">off</P>
    <P Name="FontName">Helvetica</P>
    <P Name="FontSize">10</P>
    <P Name="FontWeight">normal</P>
    <P Name="FontAngle">normal</P>
    <P Name="MarkupType">model</P>
    <P Name="UseDisplayTextAsClickCallback">off</P>
    <P Name="AnnotationType">note_annotation</P>
    <P Name="FixedHeight">off</P>
    <P Name="FixedWidth">off</P>
    <P Name="Interpreter">off</P>
  </AnnotationDefaults>
  <LineDefaults>
    <P Name="FontName">Helvetica</P>
    <P Name="FontSize">9</P>
    <P Name="FontWeight">normal</P>
    <P Name="FontAngle">normal</P>
  </LineDefaults>
  <MaskDefaults SelfModifiable="off">
    <Display IconFrame="on" IconOpaque="opaque" RunInitForIconRedraw="analyze" IconRotate="none" PortRotate="default" IconUnits="autoscale"/>
    <MaskParameter Evaluate="on" Tunable="on" NeverSave="off" Internal="off" ReadOnly="off" Enabled="on" Visible="on" ToolTip="on"/>
    <DialogControl>
      <ControlOptions Visible="on" Enabled="on" Row="new" HorizontalStretch="on" PromptLocation="top" Orientation="horizontal" Expand="off" ShowFilter="on" ShowParameterName="on" WordWrap="on" AlignPrompts="off"/>
    </DialogControl>
  </MaskDefaults>
  <BlockParameterDefaults>
    <Block BlockType="Clock">
      <P Name="DisplayTime">off</P>
      <P Name="Decimation">10</P>
    </Block>
    <Block BlockType="Constant">
      <P Name="Value">1</P>
      <P Name="VectorParams1D">on</P>
      <P Name="SamplingMode">Sample based</P>
      <P Name="OutMin">[]</P>
      <P Name="OutMax">[]</P>
      <P Name="OutDataTypeStr">Inherit: Inherit from &apos;Constant value&apos;</P>
      <P Name="LockScale">off</P>
      <P Name="SampleTime">inf</P>
      <P Name="FramePeriod">inf</P>
      <P Name="PreserveConstantTs">off</P>
    </Block>
    <Block BlockType="Demux">
      <P Name="Outputs">4</P>
      <P Name="DisplayOption">none</P>
      <P Name="BusSelectionMode">off</P>
    </Block>
    <Block BlockType="Gain">
      <P Name="Gain">1</P>
      <P Name="Multiplication">Element-wise(K.*u)</P>
      <P Name="ParamMin">[]</P>
      <P Name="ParamMax">[]</P>
      <P Name="ParamDataTypeStr">Inherit: Same as input</P>
      <P Name="OutMin">[]</P>
      <P Name="OutMax">[]</P>
      <P Name="OutDataTypeStr">Inherit: Same as input</P>
      <P Name="LockScale">off</P>
      <P Name="RndMeth">Floor</P>
      <P Name="SaturateOnIntegerOverflow">on</P>
      <P Name="SampleTime">-1</P>
    </Block>
    <Block BlockType="Integrator">
      <P Name="ExternalReset">none</P>
      <P Name="InitialConditionSource">internal</P>
      <P Name="InitialCondition">0</P>
      <P Name="LimitOutput">off</P>
      <P Name="UpperSaturationLimit">inf</P>
      <P Name="LowerSaturationLimit">-inf</P>
      <P Name="WrapState">off</P>
      <P Name="WrappedStateUpperValue">pi</P>
      <P Name="WrappedStateLowerValue">-pi</P>
      <P Name="ShowSaturationPort">off</P>
      <P Name="ShowStatePort">off</P>
      <P Name="AbsoluteTolerance">auto</P>
      <P Name="IgnoreLimit">off</P>
      <P Name="ZeroCross">on</P>
      <P Name="ContinuousStateAttributes">&apos;&apos;</P>
    </Block>
    <Block BlockType="Mux">
      <P Name="Inputs">4</P>
      <P Name="DisplayOption">none</P>
      <P Name="UseBusObject">off</P>
      <P Name="BusObject">BusObject</P>
      <P Name="NonVirtualBus">off</P>
    </Block>
    <Block BlockType="Scope">
      <P Name="DefaultConfigurationName">Simulink.scopes.TimeScopeBlockCfg</P>
    </Block>
    <Block BlockType="Sin">
      <P Name="SineType">Time based</P>
      <P Name="TimeSource">Use simulation time</P>
      <P Name="Amplitude">1</P>
      <P Name="Bias">0</P>
      <P Name="Frequency">1</P>
      <P Name="Phase">0</P>
      <P Name="Samples">10</P>
      <P Name="Offset">0</P>
      <P Name="SampleTime">-1</P>
      <P Name="VectorParams1D">on</P>
    </Block>
    <Block BlockType="SpectrumAnalyzer">
      <P Name="DefaultConfigurationName">spbscopes.SpectrumAnalyzerBlockCfg</P>
      <P Name="NumInputPorts">1</P>
      <P Name="IsFrequencyInputMode">0</P>
      <P Name="FrequencyVectorPort">0</P>
      <P Name="FrequencyVectorFromPort">0</P>
      <P Name="FrequencyInputRBWPort">0</P>
      <P Name="FrequencyInputRBWFromPort">0</P>
    </Block>
    <Block BlockType="Sum">
      <P Name="IconShape">rectangular</P>
      <P Name="Inputs">++</P>
      <P Name="CollapseMode">All dimensions</P>
      <P Name="CollapseDim">1</P>
      <P Name="InputSameDT">on</P>
      <P Name="AccumDataTypeStr">Inherit: Inherit via internal rule</P>
      <P Name="OutMin">[]</P>
      <P Name="OutMax">[]</P>
      <P Name="OutDataTypeStr">Inherit: Same as first input</P>
      <P Name="LockScale">off</P>
      <P Name="RndMeth">Floor</P>
      <P Name="SaturateOnIntegerOverflow">on</P>
      <P Name="SampleTime">-1</P>
    </Block>
    <Block BlockType="ToWorkspace">
      <P Name="VariableName">simulink_output</P>
      <P Name="MaxDataPoints">1000</P>
      <P Name="Decimation">1</P>
      <P Name="SaveFormat">Array</P>
      <P Name="Save2DSignal">Inherit from input (this choice will be removed - see release notes)</P>
      <P Name="FixptAsFi">off</P>
      <P Name="NumInputs">1</P>
      <P Name="SampleTime">0</P>
    </Block>
    <Block BlockType="ZeroOrderHold">
      <P Name="SampleTime">1</P>
    </Block>
  </BlockParameterDefaults>
</BlockDiagramDefaults>
