# Supplementary material for: Design of a robust active fuzzy parallel distributed compensation anti-vibration controller for a hand-glove system
Source: PeerJ Comput Sci. 2021 Oct 29;7:e756. doi: 10.7717/peerj-cs.756 (PMC8576561; doi:10.7717/peerj-cs.756)
Supplement: Supplemental Information 2 — The Simulation of the passive model. the data needed for this simulation are saved in the system parameters mfile. [file peerj-cs-07-756-s002.slx › simulink/blockdiagram.xml]

<?xml version="1.0" encoding="utf-8"?>
<ModelInformation Version="1.0">
  <Model>
    <P Name="SavedCharacterEncoding">windows-1252</P>
    <Object PropName="HDLParams" ObjectID="1" ClassName="slprops.hdlmdlprops">
      <Array PropName="mdlProps" Type="Cell" Dimension="1*2">
        <Cell Class="char">HDLSubsystem</Cell>
        <Cell Class="char">$bdroot</Cell>
      </Array>
    </Object>
    <P Name="ScopeRefreshTime">0.035000</P>
    <P Name="OverrideScopeRefreshTime">on</P>
    <P Name="DisableAllScopes">off</P>
    <P Name="DataTypeOverride">UseLocalSettings</P>
    <P Name="DataTypeOverrideAppliesTo">AllNumericTypes</P>
    <P Name="MinMaxOverflowLogging">UseLocalSettings</P>
    <P Name="MinMaxOverflowArchiveMode">Overwrite</P>
    <P Name="FPTRunName">Run 1</P>
    <P Name="MaxMDLFileLineLength">120</P>
    <P Name="LastSavedArchitecture">win64</P>
    <Object PropName="BdWindowsInfo" ObjectID="2" ClassName="Simulink.BDWindowsInfo">
      <Object PropName="WindowsInfo" ObjectID="3" ClassName="Simulink.WindowInfo">
        <P Name="IsActive" Class="logical">1</P>
        <P Name="Location" Class="double">[-8.0, -8.0, 1382.0, 744.0]</P>
        <Object PropName="ModelBrowserInfo" ObjectID="4" ClassName="Simulink.ModelBrowserInfo">
          <P Name="Visible" Class="logical">0</P>
          <P Name="DockPosition" Class="char">Left</P>
          <P Name="Width" Class="int32">50</P>
          <P Name="Height" Class="int32">50</P>
          <P Name="Filter" Class="int32">9</P>
        </Object>
        <Object PropName="ExplorerBarInfo" ObjectID="5" ClassName="Simulink.ExplorerBarInfo">
          <P Name="Visible" Class="logical">1</P>
        </Object>
        <Array PropName="EditorsInfo" Type="Simulink.EditorInfo" Dimension="1*2">
          <Object ObjectID="6">
            <P Name="IsActive" Class="logical">1</P>
            <P Name="ViewObjType" Class="char">SimulinkTopLevel</P>
            <P Name="LoadSaveID" Class="char">0</P>
            <P Name="Extents" Class="double">[1328.0, 560.0]</P>
            <P Name="ZoomFactor" Class="double">0.8</P>
            <P Name="Offset" Class="double">[-277.234375, -4.7749976232648237]</P>
          </Object>
          <Object ObjectID="7">
            <P Name="IsActive" Class="logical">0</P>
            <P Name="ViewObjType" Class="char">SimulinkSubsys</P>
            <P Name="LoadSaveID" Class="char">68</P>
            <P Name="Extents" Class="double">[1328.0, 560.0]</P>
            <P Name="ZoomFactor" Class="double">1.0</P>
            <P Name="Offset" Class="double">[-546.453125, -228.0]</P>
          </Object>
        </Array>
        <Object PropName="DockComponentsInfo" ObjectID="8" ClassName="Simulink.DockComponentInfo">
          <P Name="Type" Class="char">GLUE2:PropertyInspector</P>
          <P Name="ID" Class="char">Property Inspector</P>
          <P Name="Visible" Class="logical">0</P>
          <P Name="CreateCallback" Class="char"/>
          <P Name="UserData" Class="char"/>
          <P Name="Floating" Class="logical">0</P>
          <P Name="DockPosition" Class="char">Right</P>
          <P Name="Width" Class="int32">640</P>
          <P Name="Height" Class="int32">480</P>
        </Object>
        <P Name="WindowState" Class="char">AAAA/wAAAAD9AAAAAgAAAAAAAAC9AAAB+PwCAAAAA/sAAAAWAEQAbwBjAGsAVwBpAGQAZwBlAHQAMwEAAAAxAAAB+AAAAAAAAAAA+wAAABYARABvAGMAawBXAGkAZABnAGUAdAA0AAAAAAD/////AAAAAAAAAAD7AAAAUgBHAEwAVQBFADIAIAB0AHIAZQBlACAAYwBvAG0AcABvAG4AZQBuAHQALwBHAEwAVQBFADIAIAB0AHIAZQBlACAAYwBvAG0AcABvAG4AZQBuAHQAAAAAAP////8AAABjAP///wAAAAEAAAAAAAAAAPwCAAAAAfsAAABUAEcATABVAEUAMgA6AFAAcgBvAHAAZQByAHQAeQBJAG4AcwBwAGUAYwB0AG8AcgAvAFAAcgBvAHAAZQByAHQAeQAgAEkAbgBzAHAAZQBjAHQAbwByAAAAAAD/////AAAAKwD///8AAAVWAAACbAAAAAEAAAACAAAAAQAAAAL8AAAAAQAAAAIAAAAP/////wAAAAAA/////wAAAAAAAAAA/////wEAAAAA/////wAAAAAAAAAA/////wAAAAAA/////wAAAAAAAAAA/////wAAAAAA/////wAAAAAAAAAA/////wAAAAAA/////wAAAAAAAAAA/////wEAAAB5/////wAAAAAAAAAA/////wEAAADa/////wAAAAAAAAAA/////wAAAAAA/////wAAAAAAAAAA/////wEAAAFT/////wAAAAAAAAAA/////wAAAAAA/////wAAAAAAAAAA/////wAAAAAA/////wAAAAAAAAAA/////wAAAAAA/////wAAAAAAAAAA/////wEAAAMr/////wAAAAAAAAAA/////wEAAANa/////wAAAAAAAAAA/////wAAAAAA/////wAAAAAAAAAA</P>
      </Object>
    </Object>
    <P Name="HideAutomaticNames">on</P>
    <ConfigManagerSettings>
      <P Name="UpdateHistory">UpdateHistoryNever</P>
      <P Name="ModifiedByFormat">%&lt;Auto&gt;</P>
      <P Name="ModifiedDateFormat">%&lt;Auto&gt;</P>
      <P Name="RTWModifiedTimeStamp">467046726</P>
      <P Name="ModelVersionFormat">1.%&lt;AutoIncrement:16&gt;</P>
    </ConfigManagerSettings>
    <EditorSettings>
      <P Name="SampleTimeColors">off</P>
      <P Name="SampleTimeAnnotations">off</P>
      <P Name="LibraryLinkDisplay">disabled</P>
      <P Name="WideLines">off</P>
      <P Name="ShowLineDimensions">off</P>
      <P Name="ShowPortDataTypes">off</P>
      <P Name="PortDataTypeDisplayFormat">AliasTypeOnly</P>
      <P Name="ShowEditTimeErrors">on</P>
      <P Name="ShowEditTimeWarnings">on</P>
      <P Name="ShowEditTimeAdvisorChecks">off</P>
      <P Name="ShowPortUnits">off</P>
      <P Name="ShowDesignRanges">off</P>
      <P Name="ShowLoopsOnError">on</P>
      <P Name="IgnoreBidirectionalLines">off</P>
      <P Name="ShowStorageClass">off</P>
      <P Name="ShowTestPointIcons">on</P>
      <P Name="ShowSignalResolutionIcons">on</P>
      <P Name="ShowViewerIcons">on</P>
      <P Name="SortedOrder">off</P>
      <P Name="VariantCondition">off</P>
      <P Name="ShowSubsystemDomainSpec">off</P>
      <P Name="ExecutionContextIcon">off</P>
      <P Name="ShowLinearizationAnnotations">on</P>
      <P Name="ShowVisualizeInsertedRTB">on</P>
      <P Name="ShowMarkup">on</P>
      <P Name="BlockNameDataTip">off</P>
      <P Name="BlockParametersDataTip">off</P>
      <P Name="BlockDescriptionStringDataTip">off</P>
      <P Name="BlockVariantConditionDataTip">off</P>
      <P Name="ToolBar">on</P>
      <P Name="StatusBar">on</P>
      <P Name="BrowserShowLibraryLinks">off</P>
      <P Name="FunctionConnectors">off</P>
      <P Name="BrowserLookUnderMasks">off</P>
      <P Name="MultiThreadCoSim">on</P>
    </EditorSettings>
    <SimulationSettings>
      <P Name="SimulationMode">normal</P>
      <P Name="VisualizeLoggedSignalsWhenLoggingToFile">off</P>
      <P Name="PauseTimes">5</P>
      <P Name="NumberOfSteps">1</P>
      <P Name="SnapshotBufferSize">10</P>
      <P Name="SnapshotInterval">10</P>
      <P Name="NumberOfLastSnapshots">0</P>
      <P Name="EnablePacing">off</P>
      <P Name="PacingRate">1</P>
      <P Name="LinearizationMsg">none</P>
      <P Name="Profile">off</P>
      <P Name="ParamWorkspaceSource">MATLABWorkspace</P>
      <P Name="AccelSystemTargetFile">accel.tlc</P>
      <P Name="AccelTemplateMakefile">accel_default_tmf</P>
      <P Name="AccelMakeCommand">make_rtw</P>
      <P Name="TryForcingSFcnDF">off</P>
      <Object PropName="DataLoggingOverride" ObjectID="9" ClassName="Simulink.SimulationData.ModelLoggingInfo">
        <P Name="model_" Class="char">$bdroot</P>
        <P Name="overrideMode_" Class="uint32">0U</P>
        <Array PropName="logAsSpecifiedByModels_" Type="Cell" Dimension="1*1">
          <Cell Class="char">$bdroot</Cell>
        </Array>
        <Array PropName="logAsSpecifiedByModelsSSIDs_" Type="Cell" Dimension="1*1">
          <Cell Class="double">[]</Cell>
        </Array>
      </Object>
    </SimulationSettings>
    <ExternalMode>
      <P Name="ExtModeBatchMode">off</P>
      <P Name="ExtModeEnableFloating">on</P>
      <P Name="ExtModeTrigType">manual</P>
      <P Name="ExtModeTrigMode">normal</P>
      <P Name="ExtModeTrigPort">1</P>
      <P Name="ExtModeTrigElement">any</P>
      <P Name="ExtModeTrigDuration">1000</P>
      <P Name="ExtModeTrigDurationFloating">auto</P>
      <P Name="ExtModeTrigHoldOff">0</P>
      <P Name="ExtModeTrigDelay">0</P>
      <P Name="ExtModeTrigDirection">rising</P>
      <P Name="ExtModeTrigLevel">0</P>
      <P Name="ExtModeArchiveMode">off</P>
      <P Name="ExtModeAutoIncOneShot">off</P>
      <P Name="ExtModeIncDirWhenArm">off</P>
      <P Name="ExtModeAddSuffixToVar">off</P>
      <P Name="ExtModeWriteAllDataToWs">off</P>
      <P Name="ExtModeArmWhenConnect">on</P>
      <P Name="ExtModeSkipDownloadWhenConnect">off</P>
      <P Name="ExtModeLogAll">on</P>
      <P Name="ExtModeAutoUpdateStatusClock">on</P>
    </ExternalMode>
    <ModelReferenceSettings>
      <P Name="ShowModelReferenceBlockVersion">off</P>
      <P Name="ShowModelReferenceBlockIO">off</P>
      <P Name="OrderedModelArguments">on</P>
    </ModelReferenceSettings>
    <ConcurrentExecutionSettings>
      <Object PropName="DataTransfer" ObjectID="10" ClassName="Simulink.GlobalDataTransfer">
        <P Name="DefaultTransitionBetweenSyncTasks" Class="char">Ensure deterministic transfer (maximum delay)</P>
        <P Name="DefaultTransitionBetweenAsyncTasks" Class="char">Ensure data integrity only</P>
        <P Name="DefaultTransitionBetweenContTasks" Class="char">Ensure deterministic transfer (minimum delay)</P>
        <P Name="DefaultExtrapolationMethodBetweenContTasks" Class="char">None</P>
        <P Name="AutoInsertRateTranBlk" Class="logical">0</P>
      </Object>
      <P Name="ExplicitPartitioning">off</P>
    </ConcurrentExecutionSettings>
    <System>
      <P Name="Location">[-8, -8, 1374, 736]</P>
      <P Name="Open">on</P>
      <P Name="SetDomainSpec">off</P>
      <P Name="DomainSpecType">Deduce</P>
      <P Name="ZoomFactor">80</P>
      <P Name="ReportName">simulink-default.rpt</P>
      <P Name="SIDHighWatermark">74</P>
      <Block BlockType="Reference" Name="Band-Limited&#xA;White Noise1" SID="68">
        <P Name="Ports">[0, 1]</P>
        <P Name="Position">[-20, 230, 10, 260]</P>
        <P Name="ZOrder">377</P>
        <P Name="LibraryVersion">1.441</P>
        <P Name="SourceBlock">simulink/Sources/Band-Limited
White Noise</P>
        <P Name="SourceType">Band-Limited White Noise.</P>
        <P Name="SourceProductName">Simulink</P>
        <P Name="SourceProductBaseCode">SL</P>
        <InstanceData>
          <P Name="ContentPreviewEnabled">off</P>
          <P Name="Cov">[0.001]</P>
          <P Name="Ts">0.001</P>
          <P Name="seed">[23341]</P>
          <P Name="VectorParams1D">on</P>
        </InstanceData>
      </Block>
      <Block BlockType="Gain" Name="C2" SID="2">
        <P Name="Position">[650, 502, 700, 548]</P>
        <P Name="ZOrder">265</P>
        <P Name="BlockMirror">on</P>
        <P Name="NamePlacement">alternate</P>
        <P Name="Gain">C</P>
        <P Name="Multiplication">Matrix(K*u)</P>
        <P Name="ParamDataTypeStr">Inherit: Inherit via internal rule</P>
        <P Name="OutDataTypeStr">Inherit: Inherit via internal rule</P>
        <P Name="SaturateOnIntegerOverflow">off</P>
      </Block>
      <Block BlockType="Clock" Name="Clock" SID="66">
        <P Name="Position">[-135, 525, -115, 545]</P>
        <P Name="ZOrder">375</P>
      </Block>
      <Block BlockType="Constant" Name="Constant" SID="72">
        <P Name="Position">[-20, 455, 10, 485]</P>
        <P Name="ZOrder">381</P>
        <P Name="Value">0</P>
      </Block>
      <Block BlockType="Constant" Name="Constant1" SID="73">
        <P Name="Position">[205, 340, 235, 370]</P>
        <P Name="ZOrder">382</P>
        <P Name="Value">0</P>
      </Block>
      <Block BlockType="Constant" Name="Constant2" SID="74">
        <P Name="Position">[240, 390, 270, 420]</P>
        <P Name="ZOrder">383</P>
        <P Name="Value">0</P>
      </Block>
      <Block BlockType="Demux" Name="Demux1" SID="47">
        <P Name="Ports">[1, 3]</P>
        <P Name="Position">[695, 146, 700, 304]</P>
        <P Name="ZOrder">295</P>
        <P Name="ShowName">off</P>
        <P Name="Outputs">3</P>
        <P Name="DisplayOption">bar</P>
      </Block>
      <Block BlockType="Demux" Name="Demux2" SID="7">
        <P Name="Ports">[1, 3]</P>
        <P Name="Position">[970, 351, 975, 509]</P>
        <P Name="ZOrder">263</P>
        <P Name="ShowName">off</P>
        <P Name="Outputs">3</P>
        <P Name="DisplayOption">bar</P>
      </Block>
      <Block BlockType="Scope" Name="Disturbance" SID="20">
        <P Name="Ports">[1]</P>
        <P Name="Position">[285, 189, 315, 221]</P>
        <P Name="ZOrder">284</P>
        <P Name="ScopeSpecificationString">Simulink.scopes.TimeScopeBlockCfg(&apos;CurrentConfiguration&apos;, extmgr.ConfigurationSet(extmgr.Configuration(&apos;Core&apos;,&apos;General UI&apos;,true,&apos;FigureColor&apos;,[0.8 0.8 0.8]),extmgr.Configuration(&apos;Core&apos;,&apos;Source UI&apos;,true),extmgr.Configuration(&apos;Sources&apos;,&apos;WiredSimulink&apos;,true,&apos;DataLoggingVariableName&apos;,&apos;ScopeData1&apos;),extmgr.Configuration(&apos;Visuals&apos;,&apos;Time Domain&apos;,true,&apos;SerializedDisplays&apos;,{struct(&apos;MinYLimReal&apos;,&apos;-28.10407&apos;,&apos;MaxYLimReal&apos;,&apos;28.67468&apos;,&apos;YLabelReal&apos;,&apos;&apos;,&apos;MinYLimMag&apos;,&apos;0.00000&apos;,&apos;MaxYLimMag&apos;,&apos;28.67468&apos;,&apos;LegendVisibility&apos;,&apos;On&apos;,&apos;XGrid&apos;,true,&apos;YGrid&apos;,true,&apos;PlotMagPhase&apos;,false,&apos;AxesColor&apos;,[1 1 1],&apos;AxesTickColor&apos;,[0 0 0],&apos;ColorOrder&apos;,[0 0.447058823529412 0.741176470588235;0.850980392156863 0.325490196078431 0.0980392156862745;0.929411764705882 0.694117647058824 0.125490196078431;0.494117647058824 0.184313725490196 0.556862745098039;0.466666666666667 0.674509803921569 0.188235294117647;0.301960784313725 0.745098039215686 0.933333333333333;0.635294117647059 0.0784313725490196 0.184313725490196],&apos;Title&apos;,&apos;%&lt;SignalLabel&gt;&apos;,&apos;LinePropertiesCache&apos;,{{struct(&apos;Color&apos;,[0 0 1],&apos;LineStyle&apos;,&apos;-&apos;,&apos;LineWidth&apos;,1,&apos;Marker&apos;,&apos;none&apos;,&apos;Visible&apos;,&apos;on&apos;)}},&apos;UserDefinedChannelNames&apos;,{{&apos;Input Vibration Signal&apos;}},&apos;NumLines&apos;,1,&apos;LineNames&apos;,{{&apos;Input Vibration Signal&apos;}},&apos;ShowContent&apos;,true,&apos;Placement&apos;,1)},&apos;DisplayPropertyDefaults&apos;,struct(&apos;MinYLimReal&apos;,&apos;-28.10407&apos;,&apos;MaxYLimReal&apos;,&apos;28.67468&apos;,&apos;YLabelReal&apos;,&apos;&apos;,&apos;MinYLimMag&apos;,&apos;0.00000&apos;,&apos;MaxYLimMag&apos;,&apos;28.67468&apos;,&apos;LegendVisibility&apos;,&apos;On&apos;,&apos;XGrid&apos;,true,&apos;YGrid&apos;,true,&apos;PlotMagPhase&apos;,false,&apos;AxesColor&apos;,[1 1 1],&apos;AxesTickColor&apos;,[0 0 0],&apos;ColorOrder&apos;,[1 1 0.0666666666666667;0.0745098039215686 0.623529411764706 1;1 0.411764705882353 0.16078431372549;0.392156862745098 0.831372549019608 0.0745098039215686;0.717647058823529 0.274509803921569 1;0.0588235294117647 1 1;1 0.0745098039215686 0.650980392156863],&apos;Title&apos;,&apos;%&lt;SignalLabel&gt;&apos;),&apos;DisplayContentCache&apos;,[]),extmgr.Configuration(&apos;Tools&apos;,&apos;Plot Navigation&apos;,true,&apos;PreviousAutoscale&apos;,&apos;XY&apos;,&apos;OnceAtStop&apos;,false,&apos;PreviousZoomMode&apos;,&apos;ZoomX&apos;),extmgr.Configuration(&apos;Tools&apos;,&apos;Measurements&apos;,true,&apos;Version&apos;,&apos;2018a&apos;)),&apos;Version&apos;,&apos;2018a&apos;,&apos;Position&apos;,[340 133 686 441])</P>
        <P Name="NumInputPorts">1</P>
        <P Name="Floating">off</P>
      </Block>
      <Block BlockType="Scope" Name="Hand Acceleration&#xA;" SID="48">
        <P Name="Ports">[1]</P>
        <P Name="Position">[795, 59, 825, 91]</P>
        <P Name="ZOrder">296</P>
        <P Name="ScopeSpecificationString">Simulink.scopes.TimeScopeBlockCfg(&apos;CurrentConfiguration&apos;, extmgr.ConfigurationSet(extmgr.Configuration(&apos;Core&apos;,&apos;General UI&apos;,true,&apos;FigureColor&apos;,[0.8 0.8 0.8]),extmgr.Configuration(&apos;Core&apos;,&apos;Source UI&apos;,true),extmgr.Configuration(&apos;Sources&apos;,&apos;WiredSimulink&apos;,true,&apos;DataLoggingVariableName&apos;,&apos;PassiveData&apos;,&apos;DataLogging&apos;,true,&apos;DataLoggingSaveFormat&apos;,&apos;Array&apos;),extmgr.Configuration(&apos;Visuals&apos;,&apos;Time Domain&apos;,true,&apos;SerializedDisplays&apos;,{struct(&apos;MinYLimReal&apos;,&apos;-24.1093&apos;,&apos;MaxYLimReal&apos;,&apos;29.46112&apos;,&apos;YLabelReal&apos;,&apos;&apos;,&apos;MinYLimMag&apos;,&apos;0.00000&apos;,&apos;MaxYLimMag&apos;,&apos;29.46112&apos;,&apos;LegendVisibility&apos;,&apos;On&apos;,&apos;XGrid&apos;,true,&apos;YGrid&apos;,true,&apos;PlotMagPhase&apos;,false,&apos;AxesColor&apos;,[1 1 1],&apos;AxesTickColor&apos;,[0 0 0],&apos;ColorOrder&apos;,[0 0.447058823529412 0.741176470588235;0.850980392156863 0.325490196078431 0.0980392156862745;0.929411764705882 0.694117647058824 0.125490196078431;0.494117647058824 0.184313725490196 0.556862745098039;0.466666666666667 0.674509803921569 0.188235294117647;0.301960784313725 0.745098039215686 0.933333333333333;0.635294117647059 0.0784313725490196 0.184313725490196],&apos;Title&apos;,&apos;%&lt;SignalLabel&gt;&apos;,&apos;LinePropertiesCache&apos;,{{struct(&apos;Color&apos;,[0 0 1],&apos;LineStyle&apos;,&apos;-&apos;,&apos;LineWidth&apos;,1,&apos;Marker&apos;,&apos;none&apos;,&apos;Visible&apos;,&apos;on&apos;)}},&apos;UserDefinedChannelNames&apos;,{{&apos;Hand Acceleration Signal&apos;}},&apos;NumLines&apos;,1,&apos;LineNames&apos;,{{&apos;Hand Acceleration Signal&apos;}},&apos;ShowContent&apos;,true,&apos;Placement&apos;,1)},&apos;DisplayPropertyDefaults&apos;,struct(&apos;MinYLimReal&apos;,&apos;-24.1093&apos;,&apos;MaxYLimReal&apos;,&apos;29.46112&apos;,&apos;YLabelReal&apos;,&apos;&apos;,&apos;MinYLimMag&apos;,&apos;0.00000&apos;,&apos;MaxYLimMag&apos;,&apos;29.46112&apos;,&apos;LegendVisibility&apos;,&apos;On&apos;,&apos;XGrid&apos;,true,&apos;YGrid&apos;,true,&apos;PlotMagPhase&apos;,false,&apos;AxesColor&apos;,[1 1 1],&apos;AxesTickColor&apos;,[0 0 0],&apos;ColorOrder&apos;,[1 1 0.0666666666666667;0.0745098039215686 0.623529411764706 1;1 0.411764705882353 0.16078431372549;0.392156862745098 0.831372549019608 0.0745098039215686;0.717647058823529 0.274509803921569 1;0.0588235294117647 1 1;1 0.0745098039215686 0.650980392156863],&apos;Title&apos;,&apos;%&lt;SignalLabel&gt;&apos;),&apos;DisplayContentCache&apos;,[]),extmgr.Configuration(&apos;Tools&apos;,&apos;Plot Navigation&apos;,true,&apos;OnceAtStop&apos;,false,&apos;PreviousZoomMode&apos;,&apos;ZoomY&apos;,&apos;PreviousAutoscale&apos;,&apos;XY&apos;),extmgr.Configuration(&apos;Tools&apos;,&apos;Measurements&apos;,true,&apos;Version&apos;,&apos;2018a&apos;)),&apos;Version&apos;,&apos;2018a&apos;,&apos;Position&apos;,[387 130 682 444])</P>
        <P Name="NumInputPorts">1</P>
        <P Name="Floating">off</P>
      </Block>
      <Block BlockType="Scope" Name="Hand Acceleration&#xA;1" SID="70">
        <P Name="Ports">[1]</P>
        <P Name="Position">[800, 209, 830, 241]</P>
        <P Name="ZOrder">379</P>
        <P Name="ScopeSpecificationString">Simulink.scopes.TimeScopeBlockCfg(&apos;CurrentConfiguration&apos;, extmgr.ConfigurationSet(extmgr.Configuration(&apos;Core&apos;,&apos;General UI&apos;,true,&apos;FigureColor&apos;,[0.8 0.8 0.8]),extmgr.Configuration(&apos;Core&apos;,&apos;Source UI&apos;,true),extmgr.Configuration(&apos;Sources&apos;,&apos;WiredSimulink&apos;,true,&apos;DataLoggingVariableName&apos;,&apos;ScopeData1&apos;,&apos;DataLogging&apos;,true,&apos;DataLoggingSaveFormat&apos;,&apos;Array&apos;),extmgr.Configuration(&apos;Visuals&apos;,&apos;Time Domain&apos;,true,&apos;SerializedDisplays&apos;,{struct(&apos;MinYLimReal&apos;,&apos;-15.41923&apos;,&apos;MaxYLimReal&apos;,&apos;20.53867&apos;,&apos;YLabelReal&apos;,&apos;&apos;,&apos;MinYLimMag&apos;,&apos;0.00000&apos;,&apos;MaxYLimMag&apos;,&apos;20.53867&apos;,&apos;LegendVisibility&apos;,&apos;On&apos;,&apos;XGrid&apos;,true,&apos;YGrid&apos;,true,&apos;PlotMagPhase&apos;,false,&apos;AxesColor&apos;,[1 1 1],&apos;AxesTickColor&apos;,[0 0 0],&apos;ColorOrder&apos;,[0 0.447058823529412 0.741176470588235;0.850980392156863 0.325490196078431 0.0980392156862745;0.929411764705882 0.694117647058824 0.125490196078431;0.494117647058824 0.184313725490196 0.556862745098039;0.466666666666667 0.674509803921569 0.188235294117647;0.301960784313725 0.745098039215686 0.933333333333333;0.635294117647059 0.0784313725490196 0.184313725490196],&apos;Title&apos;,&apos;%&lt;SignalLabel&gt;&apos;,&apos;LinePropertiesCache&apos;,{{struct(&apos;Color&apos;,[0 0 1],&apos;LineStyle&apos;,&apos;-&apos;,&apos;LineWidth&apos;,1,&apos;Marker&apos;,&apos;none&apos;,&apos;Visible&apos;,&apos;on&apos;)}},&apos;UserDefinedChannelNames&apos;,{{&apos;Hand Acceleration Signal&apos;}},&apos;NumLines&apos;,1,&apos;LineNames&apos;,{{&apos;Hand Acceleration Signal&apos;}},&apos;ShowContent&apos;,true,&apos;Placement&apos;,1)},&apos;DisplayPropertyDefaults&apos;,struct(&apos;MinYLimReal&apos;,&apos;-15.41923&apos;,&apos;MaxYLimReal&apos;,&apos;20.53867&apos;,&apos;YLabelReal&apos;,&apos;&apos;,&apos;MinYLimMag&apos;,&apos;0.00000&apos;,&apos;MaxYLimMag&apos;,&apos;20.53867&apos;,&apos;LegendVisibility&apos;,&apos;On&apos;,&apos;XGrid&apos;,true,&apos;YGrid&apos;,true,&apos;PlotMagPhase&apos;,false,&apos;AxesColor&apos;,[1 1 1],&apos;AxesTickColor&apos;,[0 0 0],&apos;ColorOrder&apos;,[1 1 0.0666666666666667;0.0745098039215686 0.623529411764706 1;1 0.411764705882353 0.16078431372549;0.392156862745098 0.831372549019608 0.0745098039215686;0.717647058823529 0.274509803921569 1;0.0588235294117647 1 1;1 0.0745098039215686 0.650980392156863],&apos;Title&apos;,&apos;%&lt;SignalLabel&gt;&apos;),&apos;DisplayContentCache&apos;,[]),extmgr.Configuration(&apos;Tools&apos;,&apos;Plot Navigation&apos;,true,&apos;OnceAtStop&apos;,false),extmgr.Configuration(&apos;Tools&apos;,&apos;Measurements&apos;,true,&apos;Version&apos;,&apos;2018a&apos;)),&apos;Version&apos;,&apos;2018a&apos;,&apos;Position&apos;,[387 130 682 444])</P>
        <P Name="NumInputPorts">1</P>
        <P Name="Floating">off</P>
      </Block>
      <Block BlockType="Scope" Name="Hand Acceleration&#xA;2" SID="71">
        <P Name="Ports">[1]</P>
        <P Name="Position">[795, 259, 825, 291]</P>
        <P Name="ZOrder">380</P>
        <P Name="ScopeSpecificationString">Simulink.scopes.TimeScopeBlockCfg(&apos;CurrentConfiguration&apos;, extmgr.ConfigurationSet(extmgr.Configuration(&apos;Core&apos;,&apos;General UI&apos;,true,&apos;FigureColor&apos;,[0.8 0.8 0.8]),extmgr.Configuration(&apos;Core&apos;,&apos;Source UI&apos;,true),extmgr.Configuration(&apos;Sources&apos;,&apos;WiredSimulink&apos;,true,&apos;DataLoggingVariableName&apos;,&apos;ScopeData2&apos;,&apos;DataLogging&apos;,true,&apos;DataLoggingSaveFormat&apos;,&apos;Array&apos;),extmgr.Configuration(&apos;Visuals&apos;,&apos;Time Domain&apos;,true,&apos;SerializedDisplays&apos;,{struct(&apos;MinYLimReal&apos;,&apos;-15.41923&apos;,&apos;MaxYLimReal&apos;,&apos;20.53867&apos;,&apos;YLabelReal&apos;,&apos;&apos;,&apos;MinYLimMag&apos;,&apos;0.00000&apos;,&apos;MaxYLimMag&apos;,&apos;20.53867&apos;,&apos;LegendVisibility&apos;,&apos;On&apos;,&apos;XGrid&apos;,true,&apos;YGrid&apos;,true,&apos;PlotMagPhase&apos;,false,&apos;AxesColor&apos;,[1 1 1],&apos;AxesTickColor&apos;,[0 0 0],&apos;ColorOrder&apos;,[0 0.447058823529412 0.741176470588235;0.850980392156863 0.325490196078431 0.0980392156862745;0.929411764705882 0.694117647058824 0.125490196078431;0.494117647058824 0.184313725490196 0.556862745098039;0.466666666666667 0.674509803921569 0.188235294117647;0.301960784313725 0.745098039215686 0.933333333333333;0.635294117647059 0.0784313725490196 0.184313725490196],&apos;Title&apos;,&apos;%&lt;SignalLabel&gt;&apos;,&apos;LinePropertiesCache&apos;,{{struct(&apos;Color&apos;,[0 0 1],&apos;LineStyle&apos;,&apos;-&apos;,&apos;LineWidth&apos;,1,&apos;Marker&apos;,&apos;none&apos;,&apos;Visible&apos;,&apos;on&apos;)}},&apos;UserDefinedChannelNames&apos;,{{&apos;Hand Acceleration Signal&apos;}},&apos;NumLines&apos;,1,&apos;LineNames&apos;,{{&apos;Hand Acceleration Signal&apos;}},&apos;ShowContent&apos;,true,&apos;Placement&apos;,1)},&apos;DisplayPropertyDefaults&apos;,struct(&apos;MinYLimReal&apos;,&apos;-15.41923&apos;,&apos;MaxYLimReal&apos;,&apos;20.53867&apos;,&apos;YLabelReal&apos;,&apos;&apos;,&apos;MinYLimMag&apos;,&apos;0.00000&apos;,&apos;MaxYLimMag&apos;,&apos;20.53867&apos;,&apos;LegendVisibility&apos;,&apos;On&apos;,&apos;XGrid&apos;,true,&apos;YGrid&apos;,true,&apos;PlotMagPhase&apos;,false,&apos;AxesColor&apos;,[1 1 1],&apos;AxesTickColor&apos;,[0 0 0],&apos;ColorOrder&apos;,[1 1 0.0666666666666667;0.0745098039215686 0.623529411764706 1;1 0.411764705882353 0.16078431372549;0.392156862745098 0.831372549019608 0.0745098039215686;0.717647058823529 0.274509803921569 1;0.0588235294117647 1 1;1 0.0745098039215686 0.650980392156863],&apos;Title&apos;,&apos;%&lt;SignalLabel&gt;&apos;),&apos;DisplayContentCache&apos;,[]),extmgr.Configuration(&apos;Tools&apos;,&apos;Plot Navigation&apos;,true,&apos;OnceAtStop&apos;,false),extmgr.Configuration(&apos;Tools&apos;,&apos;Measurements&apos;,true,&apos;Version&apos;,&apos;2018a&apos;)),&apos;Version&apos;,&apos;2018a&apos;,&apos;Position&apos;,[387 130 682 444])</P>
        <P Name="NumInputPorts">1</P>
        <P Name="Floating">off</P>
      </Block>
      <Block BlockType="Integrator" Name="Integrator5" SID="15">
        <P Name="Ports">[1, 1]</P>
        <P Name="Position">[670, 407, 720, 453]</P>
        <P Name="ZOrder">258</P>
        <P Name="InitialCondition">[0 0 0]</P>
      </Block>
      <Block BlockType="Integrator" Name="Integrator6" SID="16">
        <P Name="Ports">[1, 1]</P>
        <P Name="Position">[785, 407, 830, 453]</P>
        <P Name="ZOrder">264</P>
        <P Name="InitialCondition">[0 0 0]</P>
      </Block>
      <Block BlockType="Gain" Name="K2" SID="18">
        <P Name="Position">[650, 572, 700, 618]</P>
        <P Name="ZOrder">266</P>
        <P Name="BlockMirror">on</P>
        <P Name="NamePlacement">alternate</P>
        <P Name="Gain">K</P>
        <P Name="Multiplication">Matrix(K*u)</P>
        <P Name="ParamDataTypeStr">Inherit: Inherit via internal rule</P>
        <P Name="OutDataTypeStr">Inherit: Inherit via internal rule</P>
        <P Name="SaturateOnIntegerOverflow">off</P>
      </Block>
      <Block BlockType="Mux" Name="Mux2" SID="19">
        <P Name="Ports">[3, 1]</P>
        <P Name="Position">[320, 328, 325, 482]</P>
        <P Name="ZOrder">262</P>
        <P Name="ShowName">off</P>
        <P Name="Inputs">3</P>
        <P Name="DisplayOption">bar</P>
      </Block>
      <Block BlockType="Scope" Name="Scope10" SID="21">
        <P Name="Ports">[1]</P>
        <P Name="Position">[1110, 364, 1140, 396]</P>
        <P Name="ZOrder">260</P>
        <P Name="ScopeSpecificationString">Simulink.scopes.TimeScopeBlockCfg(&apos;CurrentConfiguration&apos;, extmgr.ConfigurationSet(extmgr.Configuration(&apos;Core&apos;,&apos;General UI&apos;,true,&apos;FigureColor&apos;,[0.8 0.8 0.8]),extmgr.Configuration(&apos;Core&apos;,&apos;Source UI&apos;,true),extmgr.Configuration(&apos;Sources&apos;,&apos;WiredSimulink&apos;,true,&apos;DataLoggingVariableName&apos;,&apos;ScopeData2&apos;),extmgr.Configuration(&apos;Visuals&apos;,&apos;Time Domain&apos;,true,&apos;SerializedDisplays&apos;,{struct(&apos;MinYLimReal&apos;,&apos;-0.0072&apos;,&apos;MaxYLimReal&apos;,&apos;0.06477&apos;,&apos;YLabelReal&apos;,&apos;&apos;,&apos;MinYLimMag&apos;,&apos;0.00000&apos;,&apos;MaxYLimMag&apos;,&apos;0.06477&apos;,&apos;LegendVisibility&apos;,&apos;off&apos;,&apos;XGrid&apos;,true,&apos;YGrid&apos;,true,&apos;PlotMagPhase&apos;,false,&apos;AxesColor&apos;,[1 1 1],&apos;AxesTickColor&apos;,[0.313725490196078 0.313725490196078 0.313725490196078],&apos;ColorOrder&apos;,[0 0.447058823529412 0.741176470588235;0.850980392156863 0.325490196078431 0.0980392156862745;0.929411764705882 0.694117647058824 0.125490196078431;0.494117647058824 0.184313725490196 0.556862745098039;0.466666666666667 0.674509803921569 0.188235294117647;0.301960784313725 0.745098039215686 0.933333333333333;0.635294117647059 0.0784313725490196 0.184313725490196],&apos;Title&apos;,&apos;%&lt;SignalLabel&gt;&apos;,&apos;LinePropertiesCache&apos;,{{struct(&apos;Color&apos;,[0 0 1],&apos;LineStyle&apos;,&apos;-&apos;,&apos;LineWidth&apos;,1,&apos;Marker&apos;,&apos;none&apos;,&apos;Visible&apos;,&apos;on&apos;)}},&apos;UserDefinedChannelNames&apos;,{{}},&apos;NumLines&apos;,1,&apos;LineNames&apos;,{{&apos;Demux2/1&apos;}},&apos;ShowContent&apos;,true,&apos;Placement&apos;,1)},&apos;DisplayPropertyDefaults&apos;,struct(&apos;MinYLimReal&apos;,&apos;-0.0072&apos;,&apos;MaxYLimReal&apos;,&apos;0.06477&apos;,&apos;YLabelReal&apos;,&apos;&apos;,&apos;MinYLimMag&apos;,&apos;0.00000&apos;,&apos;MaxYLimMag&apos;,&apos;0.06477&apos;,&apos;LegendVisibility&apos;,&apos;off&apos;,&apos;XGrid&apos;,true,&apos;YGrid&apos;,true,&apos;PlotMagPhase&apos;,false,&apos;AxesColor&apos;,[1 1 1],&apos;AxesTickColor&apos;,[0.313725490196078 0.313725490196078 0.313725490196078],&apos;ColorOrder&apos;,[1 1 0.0666666666666667;0.0745098039215686 0.623529411764706 1;1 0.411764705882353 0.16078431372549;0.392156862745098 0.831372549019608 0.0745098039215686;0.717647058823529 0.274509803921569 1;0.0588235294117647 1 1;1 0.0745098039215686 0.650980392156863],&apos;Title&apos;,&apos;%&lt;SignalLabel&gt;&apos;),&apos;DisplayContentCache&apos;,[]),extmgr.Configuration(&apos;Tools&apos;,&apos;Plot Navigation&apos;,true,&apos;OnceAtStop&apos;,false),extmgr.Configuration(&apos;Tools&apos;,&apos;Measurements&apos;,true,&apos;Version&apos;,&apos;2017b&apos;)),&apos;Version&apos;,&apos;2017b&apos;,&apos;Position&apos;,[1 41 1366 651])</P>
        <P Name="NumInputPorts">1</P>
        <P Name="Floating">off</P>
      </Block>
      <Block BlockType="Scope" Name="Scope11" SID="22">
        <P Name="Ports">[1]</P>
        <P Name="Position">[1070, 414, 1100, 446]</P>
        <P Name="ZOrder">268</P>
        <P Name="ScopeSpecificationString">Simulink.scopes.TimeScopeBlockCfg(&apos;CurrentConfiguration&apos;, extmgr.ConfigurationSet(extmgr.Configuration(&apos;Core&apos;,&apos;General UI&apos;,true),extmgr.Configuration(&apos;Core&apos;,&apos;Source UI&apos;,true),extmgr.Configuration(&apos;Sources&apos;,&apos;WiredSimulink&apos;,true,&apos;DataLoggingVariableName&apos;,&apos;ScopeData3&apos;),extmgr.Configuration(&apos;Visuals&apos;,&apos;Time Domain&apos;,true,&apos;SerializedDisplays&apos;,{struct(&apos;MinYLimReal&apos;,&apos;-0.01004&apos;,&apos;MaxYLimReal&apos;,&apos;0.01002&apos;,&apos;YLabelReal&apos;,&apos;&apos;,&apos;MinYLimMag&apos;,&apos;0.00000&apos;,&apos;MaxYLimMag&apos;,&apos;0.01004&apos;,&apos;LegendVisibility&apos;,&apos;off&apos;,&apos;XGrid&apos;,true,&apos;YGrid&apos;,true,&apos;PlotMagPhase&apos;,false,&apos;AxesColor&apos;,[0 0 0],&apos;AxesTickColor&apos;,[0.686274509803922 0.686274509803922 0.686274509803922],&apos;ColorOrder&apos;,[1 1 0.0666666666666667;0.0745098039215686 0.623529411764706 1;1 0.411764705882353 0.16078431372549;0.392156862745098 0.831372549019608 0.0745098039215686;0.717647058823529 0.274509803921569 1;0.0588235294117647 1 1;1 0.0745098039215686 0.650980392156863],&apos;Title&apos;,&apos;%&lt;SignalLabel&gt;&apos;,&apos;LinePropertiesCache&apos;,{{}},&apos;UserDefinedChannelNames&apos;,{{}},&apos;NumLines&apos;,1,&apos;LineNames&apos;,{{&apos;Demux2/2&apos;}},&apos;ShowContent&apos;,true,&apos;Placement&apos;,1)},&apos;DisplayPropertyDefaults&apos;,struct(&apos;MinYLimReal&apos;,&apos;-0.01004&apos;,&apos;MaxYLimReal&apos;,&apos;0.01002&apos;,&apos;YLabelReal&apos;,&apos;&apos;,&apos;MinYLimMag&apos;,&apos;0.00000&apos;,&apos;MaxYLimMag&apos;,&apos;0.01004&apos;,&apos;LegendVisibility&apos;,&apos;off&apos;,&apos;XGrid&apos;,true,&apos;YGrid&apos;,true,&apos;PlotMagPhase&apos;,false,&apos;AxesColor&apos;,[0 0 0],&apos;AxesTickColor&apos;,[0.686274509803922 0.686274509803922 0.686274509803922],&apos;ColorOrder&apos;,[0.0745098039215686 0.623529411764706 1;1 0.411764705882353 0.16078431372549;1 1 0.0666666666666667;0.717647058823529 0.274509803921569 1;0.392156862745098 0.831372549019608 0.0745098039215686;0.0588235294117647 1 1;1 0.0745098039215686 0.650980392156863])),extmgr.Configuration(&apos;Tools&apos;,&apos;Plot Navigation&apos;,true),extmgr.Configuration(&apos;Tools&apos;,&apos;Measurements&apos;,true,&apos;Version&apos;,&apos;2017b&apos;)),&apos;Version&apos;,&apos;2017b&apos;,&apos;Position&apos;,[403 107 720 487])</P>
        <P Name="NumInputPorts">1</P>
        <P Name="Floating">off</P>
      </Block>
      <Block BlockType="Scope" Name="Scope12" SID="23">
        <P Name="Ports">[1]</P>
        <P Name="Position">[1040, 464, 1070, 496]</P>
        <P Name="ZOrder">269</P>
        <P Name="ScopeSpecificationString">Simulink.scopes.TimeScopeBlockCfg(&apos;CurrentConfiguration&apos;, extmgr.ConfigurationSet(extmgr.Configuration(&apos;Core&apos;,&apos;General UI&apos;,true),extmgr.Configuration(&apos;Core&apos;,&apos;Source UI&apos;,true),extmgr.Configuration(&apos;Sources&apos;,&apos;WiredSimulink&apos;,true,&apos;DataLoggingVariableName&apos;,&apos;ScopeData4&apos;),extmgr.Configuration(&apos;Visuals&apos;,&apos;Time Domain&apos;,true,&apos;SerializedDisplays&apos;,{struct(&apos;MinYLimReal&apos;,&apos;-0.00889&apos;,&apos;MaxYLimReal&apos;,&apos;0.00867&apos;,&apos;YLabelReal&apos;,&apos;&apos;,&apos;MinYLimMag&apos;,&apos;0.00000&apos;,&apos;MaxYLimMag&apos;,&apos;0.00889&apos;,&apos;LegendVisibility&apos;,&apos;off&apos;,&apos;XGrid&apos;,true,&apos;YGrid&apos;,true,&apos;PlotMagPhase&apos;,false,&apos;AxesColor&apos;,[0 0 0],&apos;AxesTickColor&apos;,[0.686274509803922 0.686274509803922 0.686274509803922],&apos;ColorOrder&apos;,[1 1 0.0666666666666667;0.0745098039215686 0.623529411764706 1;1 0.411764705882353 0.16078431372549;0.392156862745098 0.831372549019608 0.0745098039215686;0.717647058823529 0.274509803921569 1;0.0588235294117647 1 1;1 0.0745098039215686 0.650980392156863],&apos;Title&apos;,&apos;%&lt;SignalLabel&gt;&apos;,&apos;LinePropertiesCache&apos;,{{}},&apos;UserDefinedChannelNames&apos;,{{}},&apos;NumLines&apos;,1,&apos;LineNames&apos;,{{&apos;Demux2/3&apos;}},&apos;ShowContent&apos;,true,&apos;Placement&apos;,1)},&apos;DisplayPropertyDefaults&apos;,struct(&apos;MinYLimReal&apos;,&apos;-0.00889&apos;,&apos;MaxYLimReal&apos;,&apos;0.00867&apos;,&apos;YLabelReal&apos;,&apos;&apos;,&apos;MinYLimMag&apos;,&apos;0.00000&apos;,&apos;MaxYLimMag&apos;,&apos;0.00889&apos;,&apos;LegendVisibility&apos;,&apos;off&apos;,&apos;XGrid&apos;,true,&apos;YGrid&apos;,true,&apos;PlotMagPhase&apos;,false,&apos;AxesColor&apos;,[0 0 0],&apos;AxesTickColor&apos;,[0.686274509803922 0.686274509803922 0.686274509803922],&apos;ColorOrder&apos;,[0.0745098039215686 0.623529411764706 1;1 0.411764705882353 0.16078431372549;1 1 0.0666666666666667;0.717647058823529 0.274509803921569 1;0.392156862745098 0.831372549019608 0.0745098039215686;0.0588235294117647 1 1;1 0.0745098039215686 0.650980392156863])),extmgr.Configuration(&apos;Tools&apos;,&apos;Plot Navigation&apos;,true),extmgr.Configuration(&apos;Tools&apos;,&apos;Measurements&apos;,true,&apos;Version&apos;,&apos;2017b&apos;)),&apos;Version&apos;,&apos;2017b&apos;)</P>
        <P Name="NumInputPorts">1</P>
        <P Name="Floating">off</P>
      </Block>
      <Block BlockType="Scope" Name="Scope2" SID="24">
        <P Name="Ports">[1]</P>
        <P Name="Position">[1055, 274, 1085, 306]</P>
        <P Name="ZOrder">287</P>
        <P Name="ScopeSpecificationString">Simulink.scopes.TimeScopeBlockCfg(&apos;CurrentConfiguration&apos;, extmgr.ConfigurationSet(extmgr.Configuration(&apos;Core&apos;,&apos;General UI&apos;,true),extmgr.Configuration(&apos;Core&apos;,&apos;Source UI&apos;,true),extmgr.Configuration(&apos;Sources&apos;,&apos;WiredSimulink&apos;,true,&apos;DataLoggingVariableName&apos;,&apos;ScopeData5&apos;),extmgr.Configuration(&apos;Visuals&apos;,&apos;Time Domain&apos;,true,&apos;SerializedDisplays&apos;,{struct(&apos;MinYLimReal&apos;,&apos;-0.00516&apos;,&apos;MaxYLimReal&apos;,&apos;0.00525&apos;,&apos;YLabelReal&apos;,&apos;&apos;,&apos;MinYLimMag&apos;,&apos;0.00000&apos;,&apos;MaxYLimMag&apos;,&apos;0.00525&apos;,&apos;LegendVisibility&apos;,&apos;off&apos;,&apos;XGrid&apos;,true,&apos;YGrid&apos;,true,&apos;PlotMagPhase&apos;,false,&apos;AxesColor&apos;,[0 0 0],&apos;AxesTickColor&apos;,[0.686274509803922 0.686274509803922 0.686274509803922],&apos;ColorOrder&apos;,[1 1 0.0666666666666667;0.0745098039215686 0.623529411764706 1;1 0.411764705882353 0.16078431372549;0.392156862745098 0.831372549019608 0.0745098039215686;0.717647058823529 0.274509803921569 1;0.0588235294117647 1 1;1 0.0745098039215686 0.650980392156863],&apos;Title&apos;,&apos;%&lt;SignalLabel&gt;&apos;,&apos;LinePropertiesCache&apos;,{{}},&apos;UserDefinedChannelNames&apos;,{{}},&apos;NumLines&apos;,3,&apos;LineNames&apos;,{{&apos;Integrator6:1&apos;,&apos;Integrator6:2&apos;,&apos;Integrator6:3&apos;}},&apos;ShowContent&apos;,true,&apos;Placement&apos;,1)},&apos;DisplayPropertyDefaults&apos;,struct(&apos;MinYLimReal&apos;,&apos;-0.00516&apos;,&apos;MaxYLimReal&apos;,&apos;0.00525&apos;,&apos;YLabelReal&apos;,&apos;&apos;,&apos;MinYLimMag&apos;,&apos;0.00000&apos;,&apos;MaxYLimMag&apos;,&apos;0.00525&apos;,&apos;LegendVisibility&apos;,&apos;off&apos;,&apos;XGrid&apos;,true,&apos;YGrid&apos;,true,&apos;PlotMagPhase&apos;,false,&apos;AxesColor&apos;,[0 0 0],&apos;AxesTickColor&apos;,[0.686274509803922 0.686274509803922 0.686274509803922],&apos;ColorOrder&apos;,[1 1 0.0666666666666667;0.0745098039215686 0.623529411764706 1;1 0.411764705882353 0.16078431372549;0.392156862745098 0.831372549019608 0.0745098039215686;0.717647058823529 0.274509803921569 1;0.0588235294117647 1 1;1 0.0745098039215686 0.650980392156863],&apos;Title&apos;,&apos;%&lt;SignalLabel&gt;&apos;),&apos;DisplayContentCache&apos;,[]),extmgr.Configuration(&apos;Tools&apos;,&apos;Plot Navigation&apos;,true,&apos;OnceAtStop&apos;,false),extmgr.Configuration(&apos;Tools&apos;,&apos;Measurements&apos;,true,&apos;Version&apos;,&apos;2017b&apos;)),&apos;Version&apos;,&apos;2017b&apos;,&apos;Position&apos;,[1 -271 1920 963])</P>
        <P Name="NumInputPorts">1</P>
        <P Name="Floating">off</P>
      </Block>
      <Block BlockType="Sin" Name="Sine Wave" SID="60">
        <P Name="Ports">[0, 1]</P>
        <P Name="Position">[-165, 115, -135, 145]</P>
        <P Name="ZOrder">369</P>
        <P Name="Amplitude">8</P>
        <P Name="Frequency">50*2*pi</P>
        <P Name="SampleTime">0</P>
      </Block>
      <Block BlockType="Sin" Name="Sine Wave1" SID="51">
        <P Name="Ports">[0, 1]</P>
        <P Name="Position">[-165, 180, -135, 210]</P>
        <P Name="ZOrder">364</P>
        <P Name="Amplitude">3</P>
        <P Name="Frequency">100*2*pi</P>
        <P Name="SampleTime">0</P>
      </Block>
      <Block BlockType="Sin" Name="Sine Wave2" SID="52">
        <P Name="Ports">[0, 1]</P>
        <P Name="Position">[-165, 230, -135, 260]</P>
        <P Name="ZOrder">365</P>
        <P Name="Amplitude">5</P>
        <P Name="Frequency">80*2*pi</P>
        <P Name="SampleTime">0</P>
      </Block>
      <Block BlockType="SpectrumAnalyzer" Name="Spectrum&#xA;Analyzer1" SID="62">
        <P Name="Ports">[1]</P>
        <P Name="Position">[320, 84, 370, 136]</P>
        <P Name="ZOrder">371</P>
        <P Name="ScopeSpecificationString">spbscopes.SpectrumAnalyzerBlockCfg(&apos;CurrentConfiguration&apos;, extmgr.ConfigurationSet(extmgr.Configuration(&apos;Core&apos;,&apos;General UI&apos;,true,&apos;FigureColor&apos;,[0.8 0.8 0.8]),extmgr.Configuration(&apos;Core&apos;,&apos;Source UI&apos;,true),extmgr.Configuration(&apos;Sources&apos;,&apos;WiredSimulink&apos;,true),extmgr.Configuration(&apos;Sources&apos;,&apos;SimulinkEvent&apos;,false),extmgr.Configuration(&apos;Sources&apos;,&apos;Simulink&apos;,false),extmgr.Configuration(&apos;Sources&apos;,&apos;SPTool&apos;,false),extmgr.Configuration(&apos;Sources&apos;,&apos;File&apos;,false),extmgr.Configuration(&apos;Sources&apos;,&apos;Workspace&apos;,false),extmgr.Configuration(&apos;Sources&apos;,&apos;Streaming&apos;,false),extmgr.Configuration(&apos;Visuals&apos;,&apos;Spectrum&apos;,true,&apos;AxesProperties&apos;,struct(&apos;Color&apos;,{[1 1 1],[1 1 1]},&apos;XColor&apos;,{[0 0 0],[0 0 0]},&apos;YColor&apos;,{[0 0 0],[0 0 0]},&apos;ZColor&apos;,{[0 0 0],[0 0 0]},&apos;XGrid&apos;,{&apos;on&apos;,&apos;on&apos;},&apos;YGrid&apos;,{&apos;on&apos;,&apos;on&apos;},&apos;ZGrid&apos;,{&apos;off&apos;,&apos;off&apos;},&apos;Box&apos;,{&apos;on&apos;,&apos;on&apos;},&apos;XScale&apos;,{&apos;linear&apos;,&apos;linear&apos;},&apos;YScale&apos;,{&apos;linear&apos;,&apos;linear&apos;},&apos;ZScale&apos;,{&apos;linear&apos;,&apos;linear&apos;},&apos;XDir&apos;,{&apos;normal&apos;,&apos;normal&apos;},&apos;YDir&apos;,{&apos;normal&apos;,&apos;normal&apos;},&apos;ZDir&apos;,{&apos;normal&apos;,&apos;normal&apos;},&apos;XTickMode&apos;,{&apos;auto&apos;,&apos;auto&apos;},&apos;YTickMode&apos;,{&apos;auto&apos;,&apos;auto&apos;},&apos;ZTickMode&apos;,{&apos;auto&apos;,&apos;auto&apos;},&apos;XTickLabelMode&apos;,{&apos;auto&apos;,&apos;auto&apos;},&apos;YTickLabelMode&apos;,{&apos;auto&apos;,&apos;auto&apos;},&apos;ZTickLabelMode&apos;,{&apos;manual&apos;,&apos;manual&apos;},&apos;ZTickLabel&apos;,{&apos;&apos;,&apos;&apos;},&apos;FontName&apos;,{&apos;Helvetica&apos;,&apos;Helvetica&apos;},&apos;FontSize&apos;,{8.5,8.5},&apos;FontUnits&apos;,{&apos;points&apos;,&apos;points&apos;},&apos;FontWeight&apos;,{&apos;normal&apos;,&apos;normal&apos;},&apos;Title&apos;,{&apos;&apos;,&apos;&apos;},&apos;XLabel&apos;,{&apos;Frequency (Hz)&apos;,&apos;&apos;},&apos;YLabel&apos;,{&apos; Vrms&apos;,&apos;&apos;},&apos;ZLabel&apos;,{&apos;&apos;,&apos;&apos;}),&apos;LineProperties&apos;,struct(&apos;DisplayName&apos;,&apos;Input Vibration&apos;,&apos;Color&apos;,[0 0 1],&apos;LineStyle&apos;,&apos;-&apos;,&apos;LineWidth&apos;,1,&apos;Marker&apos;,&apos;none&apos;,&apos;MarkerSize&apos;,6,&apos;MarkerEdgeColor&apos;,&apos;auto&apos;,&apos;MarkerFaceColor&apos;,&apos;none&apos;,&apos;Visible&apos;,&apos;on&apos;),&apos;Legend&apos;,true,&apos;MinYLim&apos;,&apos;-0.6936250519216662358&apos;,&apos;MaxYLim&apos;,&apos;6.2675446404045827009&apos;,&apos;SpectrumType&apos;,&apos;RMS&apos;,&apos;SampleRate&apos;,&apos;1000&apos;,&apos;Span&apos;,&apos;200&apos;,&apos;StartFrequency&apos;,&apos;0&apos;,&apos;StopFrequency&apos;,&apos;500&apos;,&apos;TwoSidedSpectrum&apos;,false,&apos;IsSpanValuesValid&apos;,true,&apos;TraceOptionsPanelToggleState&apos;,1,&apos;SpanEditBoxDirtyState&apos;,true,&apos;IsSpanCFSettingDirty&apos;,true,&apos;ShowSettingsDialog&apos;,true,&apos;FrequencyResolutionMethod&apos;,&apos;WindowLength&apos;,&apos;FrequencyResolutionMethodWelch&apos;,&apos;WindowLength&apos;,&apos;WindowOptionsPanelToggleState&apos;,1,&apos;UserDefinedChannelNames&apos;,{&apos;Input Vibration&apos;},&apos;SpectralMaskProperties&apos;,struct(&apos;EnabledMasks&apos;,&apos;None&apos;,&apos;UpperMask&apos;,Inf,&apos;LowerMask&apos;,-Inf,&apos;ReferenceLevel&apos;,&apos;Custom&apos;,&apos;CustomReferenceLevel&apos;,0,&apos;SelectedChannel&apos;,1,&apos;MaskFrequencyOffset&apos;,0)),extmgr.Configuration(&apos;Visuals&apos;,&apos;Constellation&apos;,false),extmgr.Configuration(&apos;Visuals&apos;,&apos;Eye Diagram&apos;,false),extmgr.Configuration(&apos;Visuals&apos;,&apos;Array Plot&apos;,false),extmgr.Configuration(&apos;Visuals&apos;,&apos;Video&apos;,false),extmgr.Configuration(&apos;Visuals&apos;,&apos;PhasedMatrix&apos;,false),extmgr.Configuration(&apos;Visuals&apos;,&apos;IntensityVisual&apos;,false),extmgr.Configuration(&apos;Visuals&apos;,&apos;ScenarioVisual&apos;,false),extmgr.Configuration(&apos;Visuals&apos;,&apos;TimeVisual&apos;,false),extmgr.Configuration(&apos;Visuals&apos;,&apos;BodeVisual&apos;,false),extmgr.Configuration(&apos;Visuals&apos;,&apos;PZMapVisual&apos;,false),extmgr.Configuration(&apos;Visuals&apos;,&apos;NicholsVisual&apos;,false),extmgr.Configuration(&apos;Visuals&apos;,&apos;MarginsVisual&apos;,false),extmgr.Configuration(&apos;Visuals&apos;,&apos;SigmaVisual&apos;,false),extmgr.Configuration(&apos;Visuals&apos;,&apos;LinearStepVisual&apos;,false),extmgr.Configuration(&apos;Visuals&apos;,&apos;Time Domain&apos;,false),extmgr.Configuration(&apos;Visuals&apos;,&apos;Matrix&apos;,false),extmgr.Configuration(&apos;Tools&apos;,&apos;Plot Navigation&apos;,true),extmgr.Configuration(&apos;Tools&apos;,&apos;Measurements&apos;,true,&apos;Measurements&apos;,struct(&apos;spectrumsettings&apos;,[]),&apos;Version&apos;,&apos;2018a&apos;),extmgr.Configuration(&apos;Tools&apos;,&apos;Requirement viewer&apos;,false),extmgr.Configuration(&apos;Tools&apos;,&apos;Check block zoom&apos;,false),extmgr.Configuration(&apos;Tools&apos;,&apos;Response Optimization&apos;,false),extmgr.Configuration(&apos;Tools&apos;,&apos;Instrumentation Sets&apos;,false),extmgr.Configuration(&apos;Tools&apos;,&apos;Image Navigation Tools&apos;,false),extmgr.Configuration(&apos;Tools&apos;,&apos;Image Tool&apos;,false),extmgr.Configuration(&apos;Tools&apos;,&apos;Pixel Region&apos;,false)),&apos;Version&apos;,&apos;2018a&apos;,&apos;Position&apos;,[378 129 828 450],&apos;VisibleAtModelOpen&apos;,&apos;on&apos;)</P>
      </Block>
      <Block BlockType="SpectrumAnalyzer" Name="Spectrum&#xA;Analyzer2" SID="65">
        <P Name="Ports">[1]</P>
        <P Name="Position">[960, 149, 1010, 201]</P>
        <P Name="ZOrder">374</P>
        <P Name="ScopeSpecificationString">spbscopes.SpectrumAnalyzerBlockCfg(&apos;CurrentConfiguration&apos;, extmgr.ConfigurationSet(extmgr.Configuration(&apos;Core&apos;,&apos;General UI&apos;,true,&apos;FigureColor&apos;,[0.8 0.8 0.8]),extmgr.Configuration(&apos;Core&apos;,&apos;Source UI&apos;,true),extmgr.Configuration(&apos;Sources&apos;,&apos;WiredSimulink&apos;,true),extmgr.Configuration(&apos;Sources&apos;,&apos;SimulinkEvent&apos;,false),extmgr.Configuration(&apos;Sources&apos;,&apos;Simulink&apos;,false),extmgr.Configuration(&apos;Sources&apos;,&apos;SPTool&apos;,false),extmgr.Configuration(&apos;Sources&apos;,&apos;File&apos;,false),extmgr.Configuration(&apos;Sources&apos;,&apos;Workspace&apos;,false),extmgr.Configuration(&apos;Sources&apos;,&apos;Streaming&apos;,false),extmgr.Configuration(&apos;Visuals&apos;,&apos;Spectrum&apos;,true,&apos;AxesProperties&apos;,struct(&apos;Color&apos;,{[1 1 1],[1 1 1]},&apos;XColor&apos;,{[0 0 0],[0 0 0]},&apos;YColor&apos;,{[0 0 0],[0 0 0]},&apos;ZColor&apos;,{[0 0 0],[0 0 0]},&apos;XGrid&apos;,{&apos;on&apos;,&apos;on&apos;},&apos;YGrid&apos;,{&apos;on&apos;,&apos;on&apos;},&apos;ZGrid&apos;,{&apos;off&apos;,&apos;off&apos;},&apos;Box&apos;,{&apos;on&apos;,&apos;on&apos;},&apos;XScale&apos;,{&apos;linear&apos;,&apos;linear&apos;},&apos;YScale&apos;,{&apos;linear&apos;,&apos;linear&apos;},&apos;ZScale&apos;,{&apos;linear&apos;,&apos;linear&apos;},&apos;XDir&apos;,{&apos;normal&apos;,&apos;normal&apos;},&apos;YDir&apos;,{&apos;normal&apos;,&apos;normal&apos;},&apos;ZDir&apos;,{&apos;normal&apos;,&apos;normal&apos;},&apos;XTickMode&apos;,{&apos;auto&apos;,&apos;auto&apos;},&apos;YTickMode&apos;,{&apos;auto&apos;,&apos;auto&apos;},&apos;ZTickMode&apos;,{&apos;auto&apos;,&apos;auto&apos;},&apos;XTickLabelMode&apos;,{&apos;auto&apos;,&apos;auto&apos;},&apos;YTickLabelMode&apos;,{&apos;auto&apos;,&apos;auto&apos;},&apos;ZTickLabelMode&apos;,{&apos;manual&apos;,&apos;manual&apos;},&apos;ZTickLabel&apos;,{&apos;&apos;,&apos;&apos;},&apos;FontName&apos;,{&apos;Helvetica&apos;,&apos;Helvetica&apos;},&apos;FontSize&apos;,{8.5,8.5},&apos;FontUnits&apos;,{&apos;points&apos;,&apos;points&apos;},&apos;FontWeight&apos;,{&apos;normal&apos;,&apos;normal&apos;},&apos;Title&apos;,{&apos;&apos;,&apos;&apos;},&apos;XLabel&apos;,{&apos;Frequency (Hz)&apos;,&apos;&apos;},&apos;YLabel&apos;,{&apos; Vrms&apos;,&apos;&apos;},&apos;ZLabel&apos;,{&apos;&apos;,&apos;&apos;}),&apos;LineProperties&apos;,struct(&apos;DisplayName&apos;,&apos;Hand Acceleration&apos;,&apos;Color&apos;,[0 0 1],&apos;LineStyle&apos;,&apos;-&apos;,&apos;LineWidth&apos;,1,&apos;Marker&apos;,&apos;none&apos;,&apos;MarkerSize&apos;,6,&apos;MarkerEdgeColor&apos;,&apos;auto&apos;,&apos;MarkerFaceColor&apos;,&apos;none&apos;,&apos;Visible&apos;,&apos;on&apos;),&apos;Legend&apos;,true,&apos;MinYLim&apos;,&apos;-0.31444350862113740197&apos;,&apos;MaxYLim&apos;,&apos;2.8305529556507709188&apos;,&apos;SpectrumType&apos;,&apos;RMS&apos;,&apos;SampleRate&apos;,&apos;1000&apos;,&apos;Span&apos;,&apos;500&apos;,&apos;StartFrequency&apos;,&apos;0&apos;,&apos;StopFrequency&apos;,&apos;500&apos;,&apos;TwoSidedSpectrum&apos;,false,&apos;IsSpanValuesValid&apos;,true,&apos;SpanEditBoxDirtyState&apos;,true,&apos;IsSpanCFSettingDirty&apos;,true,&apos;ShowSettingsDialog&apos;,true,&apos;FrequencyResolutionMethod&apos;,&apos;WindowLength&apos;,&apos;FrequencyResolutionMethodWelch&apos;,&apos;WindowLength&apos;,&apos;UserDefinedChannelNames&apos;,{&apos;Hand Acceleration&apos;},&apos;SpectralMaskProperties&apos;,struct(&apos;EnabledMasks&apos;,&apos;None&apos;,&apos;UpperMask&apos;,Inf,&apos;LowerMask&apos;,-Inf,&apos;ReferenceLevel&apos;,&apos;Custom&apos;,&apos;CustomReferenceLevel&apos;,0,&apos;SelectedChannel&apos;,1,&apos;MaskFrequencyOffset&apos;,0)),extmgr.Configuration(&apos;Visuals&apos;,&apos;Constellation&apos;,false),extmgr.Configuration(&apos;Visuals&apos;,&apos;Eye Diagram&apos;,false),extmgr.Configuration(&apos;Visuals&apos;,&apos;Array Plot&apos;,false),extmgr.Configuration(&apos;Visuals&apos;,&apos;Video&apos;,false),extmgr.Configuration(&apos;Visuals&apos;,&apos;PhasedMatrix&apos;,false),extmgr.Configuration(&apos;Visuals&apos;,&apos;IntensityVisual&apos;,false),extmgr.Configuration(&apos;Visuals&apos;,&apos;ScenarioVisual&apos;,false),extmgr.Configuration(&apos;Visuals&apos;,&apos;TimeVisual&apos;,false),extmgr.Configuration(&apos;Visuals&apos;,&apos;BodeVisual&apos;,false),extmgr.Configuration(&apos;Visuals&apos;,&apos;PZMapVisual&apos;,false),extmgr.Configuration(&apos;Visuals&apos;,&apos;NicholsVisual&apos;,false),extmgr.Configuration(&apos;Visuals&apos;,&apos;MarginsVisual&apos;,false),extmgr.Configuration(&apos;Visuals&apos;,&apos;SigmaVisual&apos;,false),extmgr.Configuration(&apos;Visuals&apos;,&apos;LinearStepVisual&apos;,false),extmgr.Configuration(&apos;Visuals&apos;,&apos;Time Domain&apos;,false),extmgr.Configuration(&apos;Visuals&apos;,&apos;Matrix&apos;,false),extmgr.Configuration(&apos;Visuals&apos;,&apos;Fixed-Point Histogram&apos;,false),extmgr.Configuration(&apos;Tools&apos;,&apos;Plot Navigation&apos;,true),extmgr.Configuration(&apos;Tools&apos;,&apos;Measurements&apos;,true,&apos;Measurements&apos;,struct(&apos;spectrumsettings&apos;,[]),&apos;Version&apos;,&apos;2018a&apos;),extmgr.Configuration(&apos;Tools&apos;,&apos;Requirement viewer&apos;,false),extmgr.Configuration(&apos;Tools&apos;,&apos;Check block zoom&apos;,false),extmgr.Configuration(&apos;Tools&apos;,&apos;Response Optimization&apos;,false),extmgr.Configuration(&apos;Tools&apos;,&apos;Instrumentation Sets&apos;,false),extmgr.Configuration(&apos;Tools&apos;,&apos;Image Navigation Tools&apos;,false),extmgr.Configuration(&apos;Tools&apos;,&apos;Image Tool&apos;,false),extmgr.Configuration(&apos;Tools&apos;,&apos;Pixel Region&apos;,false)),&apos;Version&apos;,&apos;2018a&apos;,&apos;Position&apos;,[495 174 828 450],&apos;VisibleAtModelOpen&apos;,&apos;on&apos;)</P>
      </Block>
      <Block BlockType="Sum" Name="Sum12" SID="69">
        <P Name="Ports">[2, 1]</P>
        <P Name="Position">[45, 185, 65, 225]</P>
        <P Name="ZOrder">378</P>
        <P Name="ShowName">off</P>
        <P Name="InputSameDT">off</P>
        <P Name="OutDataTypeStr">Inherit: Inherit via internal rule</P>
        <P Name="SaturateOnIntegerOverflow">off</P>
      </Block>
      <Block BlockType="Sum" Name="Sum2" SID="28">
        <P Name="Ports">[2, 1]</P>
        <P Name="Position">[155, 415, 205, 490]</P>
        <P Name="ZOrder">285</P>
        <P Name="ShowName">off</P>
        <P Name="Inputs">+-</P>
        <P Name="InputSameDT">off</P>
        <P Name="OutDataTypeStr">Inherit: Inherit via internal rule</P>
        <P Name="SaturateOnIntegerOverflow">off</P>
      </Block>
      <Block BlockType="Sum" Name="Sum3" SID="58">
        <P Name="Ports">[3, 1]</P>
        <P Name="Position">[-45, 175, -25, 215]</P>
        <P Name="ZOrder">363</P>
        <P Name="ShowName">off</P>
        <P Name="Inputs">+++</P>
        <P Name="InputSameDT">off</P>
        <P Name="OutDataTypeStr">Inherit: Inherit via internal rule</P>
        <P Name="SaturateOnIntegerOverflow">off</P>
      </Block>
      <Block BlockType="Sum" Name="Sum4" SID="29">
        <P Name="Ports">[3, 1]</P>
        <P Name="Position">[465, 395, 515, 465]</P>
        <P Name="ZOrder">261</P>
        <P Name="ShowName">off</P>
        <P Name="Inputs">+++</P>
        <P Name="InputSameDT">off</P>
        <P Name="OutDataTypeStr">Inherit: Inherit via internal rule</P>
        <P Name="SaturateOnIntegerOverflow">off</P>
      </Block>
      <Block BlockType="ToWorkspace" Name="To Workspace" SID="67">
        <P Name="Ports">[1]</P>
        <P Name="Position">[-50, 520, 10, 550]</P>
        <P Name="ZOrder">376</P>
        <P Name="VariableName">Passive</P>
        <P Name="MaxDataPoints">inf</P>
        <P Name="Save2DSignal">2-D array (concatenate along first dimension)</P>
        <P Name="FixptAsFi">on</P>
        <P Name="SampleTime">-1</P>
      </Block>
      <Block BlockType="ZeroOrderHold" Name="Zero-Order&#xA;Hold1" SID="59">
        <P Name="Position">[205, 95, 245, 125]</P>
        <P Name="ZOrder">366</P>
        <P Name="SampleTime">-1</P>
      </Block>
      <Block BlockType="ZeroOrderHold" Name="Zero-Order&#xA;Hold2" SID="50">
        <P Name="Position">[850, 160, 885, 190]</P>
        <P Name="ZOrder">361</P>
        <P Name="SampleTime">-1</P>
      </Block>
      <Block BlockType="Gain" Name="inv(M)&#xA;2" SID="35">
        <P Name="Position">[550, 402, 610, 458]</P>
        <P Name="ZOrder">267</P>
        <P Name="Gain">inv(M)</P>
        <P Name="Multiplication">Matrix(K*u)</P>
        <P Name="ParamDataTypeStr">Inherit: Inherit via internal rule</P>
        <P Name="OutDataTypeStr">Inherit: Inherit via internal rule</P>
        <P Name="SaturateOnIntegerOverflow">off</P>
      </Block>
      <Line>
        <P Name="ZOrder">2</P>
        <P Name="Src">2#out:1</P>
        <P Name="Points">[-219, 0; 0, -70]</P>
        <P Name="Dst">29#in:3</P>
      </Line>
      <Line>
        <P Name="ZOrder">4</P>
        <P Name="Src">7#out:3</P>
        <P Name="Dst">23#in:1</P>
      </Line>
      <Line>
        <P Name="ZOrder">8</P>
        <P Name="Src">7#out:2</P>
        <P Name="Dst">22#in:1</P>
      </Line>
      <Line>
        <P Name="ZOrder">15</P>
        <P Name="Src">35#out:1</P>
        <P Name="Points">[19, 0]</P>
        <Branch>
          <P Name="ZOrder">139</P>
          <P Name="Points">[0, -205]</P>
          <P Name="Dst">47#in:1</P>
        </Branch>
        <Branch>
          <P Name="ZOrder">138</P>
          <P Name="Dst">15#in:1</P>
        </Branch>
      </Line>
      <Line>
        <P Name="ZOrder">23</P>
        <P Name="Src">16#out:1</P>
        <P Name="Points">[17, 0]</P>
        <Branch>
          <P Name="ZOrder">22</P>
          <P Name="Points">[0, 165]</P>
          <P Name="Dst">18#in:1</P>
        </Branch>
        <Branch>
          <P Name="ZOrder">21</P>
          <P Name="Points">[51, 0]</P>
          <Branch>
            <P Name="ZOrder">20</P>
            <P Name="Points">[0, -140]</P>
            <P Name="Dst">24#in:1</P>
          </Branch>
          <Branch>
            <P Name="ZOrder">19</P>
            <P Name="Dst">7#in:1</P>
          </Branch>
        </Branch>
      </Line>
      <Line>
        <P Name="ZOrder">25</P>
        <P Name="Src">18#out:1</P>
        <P Name="Points">[-248, 0; 0, -165]</P>
        <P Name="Dst">29#in:2</P>
      </Line>
      <Line>
        <P Name="ZOrder">194</P>
        <P Name="Src">72#out:1</P>
        <P Name="Dst">28#in:2</P>
      </Line>
      <Line>
        <P Name="ZOrder">31</P>
        <P Name="Src">7#out:1</P>
        <P Name="Dst">21#in:1</P>
      </Line>
      <Line>
        <P Name="ZOrder">34</P>
        <P Name="Src">15#out:1</P>
        <P Name="Points">[33, 0]</P>
        <Branch>
          <P Name="ZOrder">33</P>
          <P Name="Dst">16#in:1</P>
        </Branch>
        <Branch>
          <P Name="ZOrder">32</P>
          <P Name="Points">[0, 95]</P>
          <P Name="Dst">2#in:1</P>
        </Branch>
      </Line>
      <Line>
        <P Name="ZOrder">39</P>
        <P Name="Src">29#out:1</P>
        <P Name="Dst">35#in:1</P>
      </Line>
      <Line>
        <P Name="ZOrder">42</P>
        <P Name="Src">19#out:1</P>
        <P Name="Dst">29#in:1</P>
      </Line>
      <Line>
        <P Name="ZOrder">47</P>
        <P Name="Src">28#out:1</P>
        <P Name="Dst">19#in:3</P>
      </Line>
      <Line>
        <P Name="ZOrder">86</P>
        <P Name="Src">47#out:1</P>
        <P Name="Points">[57, 0]</P>
        <Branch>
          <P Name="ZOrder">101</P>
          <P Name="Dst">50#in:1</P>
        </Branch>
        <Branch>
          <P Name="ZOrder">100</P>
          <P Name="Points">[0, -100]</P>
          <P Name="Dst">48#in:1</P>
        </Branch>
      </Line>
      <Line>
        <P Name="ZOrder">126</P>
        <P Name="Src">50#out:1</P>
        <P Name="Dst">65#in:1</P>
      </Line>
      <Line>
        <P Name="ZOrder">90</P>
        <P Name="Src">52#out:1</P>
        <P Name="Points">[40, 0; 0, -35]</P>
        <P Name="Dst">58#in:3</P>
      </Line>
      <Line>
        <P Name="ZOrder">98</P>
        <P Name="Src">60#out:1</P>
        <P Name="Points">[48, 0; 0, 50]</P>
        <P Name="Dst">58#in:1</P>
      </Line>
      <Line>
        <P Name="ZOrder">125</P>
        <P Name="Src">59#out:1</P>
        <P Name="Dst">62#in:1</P>
      </Line>
      <Line>
        <P Name="ZOrder">96</P>
        <P Name="Src">51#out:1</P>
        <P Name="Dst">58#in:2</P>
      </Line>
      <Line>
        <P Name="ZOrder">178</P>
        <P Name="Src">66#out:1</P>
        <P Name="Dst">67#in:1</P>
      </Line>
      <Line>
        <P Name="ZOrder">185</P>
        <P Name="Src">68#out:1</P>
        <P Name="Points">[16, 0; 0, -30]</P>
        <P Name="Dst">69#in:2</P>
      </Line>
      <Line>
        <P Name="ZOrder">186</P>
        <P Name="Src">58#out:1</P>
        <P Name="Dst">69#in:1</P>
      </Line>
      <Line>
        <P Name="ZOrder">187</P>
        <P Name="Src">69#out:1</P>
        <P Name="Points">[34, 0]</P>
        <Branch>
          <P Name="ZOrder">189</P>
          <P Name="Dst">20#in:1</P>
        </Branch>
        <Branch>
          <P Name="ZOrder">188</P>
          <P Name="Points">[0, -95]</P>
          <P Name="Dst">59#in:1</P>
        </Branch>
        <Branch>
          <P Name="ZOrder">191</P>
          <P Name="Points">[0, 230]</P>
          <P Name="Dst">28#in:1</P>
        </Branch>
      </Line>
      <Line>
        <P Name="ZOrder">192</P>
        <P Name="Src">47#out:2</P>
        <P Name="Dst">70#in:1</P>
      </Line>
      <Line>
        <P Name="ZOrder">193</P>
        <P Name="Src">47#out:3</P>
        <P Name="Dst">71#in:1</P>
      </Line>
      <Line>
        <P Name="ZOrder">195</P>
        <P Name="Src">73#out:1</P>
        <P Name="Dst">19#in:1</P>
      </Line>
      <Line>
        <P Name="ZOrder">196</P>
        <P Name="Src">74#out:1</P>
        <P Name="Dst">19#in:2</P>
      </Line>
      <Annotation SID="39">
        <P Name="Name">&lt;!DOCTYPE HTML PUBLIC &quot;-//W3C//DTD HTML 4.0//EN&quot; &quot;http://www.w3.org/TR/REC-html40/strict.dtd&quot;&gt;
&lt;html&gt;&lt;head&gt;&lt;meta name=&quot;qrichtext&quot; content=&quot;1&quot; /&gt;&lt;style type=&quot;text/css&quot;&gt;
p, li { white-space: pre-wrap; }
&lt;/style&gt;&lt;/head&gt;&lt;body style=&quot; font-family:&apos;Helvetica&apos;; font-size:10px; font-weight:400; font-style:normal;&quot;&gt;
&lt;p style=&quot; margin-top:0px; margin-bottom:0px; margin-left:0px; margin-right:0px; -qt-block-indent:0; text-indent:0px;&quot;&gt;&lt;span style=&quot; font-size:14px; font-weight:600;&quot;&gt;Z&lt;/span&gt;&lt;/p&gt;&lt;/body&gt;&lt;/html&gt;</P>
        <P Name="Position">[846, 402, 856, 420]</P>
        <P Name="InternalMargins">[0, 0, 0, 0]</P>
        <P Name="Interpreter">rich</P>
        <P Name="ZOrder">-4</P>
      </Annotation>
    </System>
  </Model>
</ModelInformation>
