# Supplementary material for: Design of a robust active fuzzy parallel distributed compensation anti-vibration controller for a hand-glove system
Source: PeerJ Comput Sci. 2021 Oct 29;7:e756. doi: 10.7717/peerj-cs.756 (PMC8576561; doi:10.7717/peerj-cs.756)
Supplement: Supplemental Information 2 — The Simulation of the passive model. the data needed for this simulation are saved in the system parameters mfile. [file peerj-cs-07-756-s002.slx › simulink/graphicalInterface.xml]

<?xml version="1.0" encoding="utf-8"?>
<GraphicalInterface>
  <P Name="NumRootInports">0</P>
  <P Name="NumRootOutports">0</P>
  <P Name="ParameterArgumentNames"/>
  <P Name="NumModelReferences">0</P>
  <P Name="NumTestPointedSignals">0</P>
  <P Name="NumProvidedFunctions">0</P>
  <P Name="NumRequiredFunctions">0</P>
  <P Name="NumResetEvents">0</P>
  <P Name="HasInitializeEvent">0</P>
  <P Name="HasTerminateEvent">0</P>
  <P Name="IsExportFunctionModel">0</P>
  <P Name="NumParameterArguments">0</P>
  <P Name="NumExternalFileReferences">1</P>
  <ExternalFileReference>
    <P Name="Reference">simulink/Sources/Band-Limited
White Noise</P>
    <P Name="Path">$bdroot/Band-Limited White Noise1</P>
    <P Name="SID">68</P>
    <P Name="Type">LIBRARY_BLOCK</P>
  </ExternalFileReference>
  <P Name="OrderedModelArguments">1</P>
</GraphicalInterface>
