# Supplementary material for: Design of a robust active fuzzy parallel distributed compensation anti-vibration controller for a hand-glove system
Source: PeerJ Comput Sci. 2021 Oct 29;7:e756. doi: 10.7717/peerj-cs.756 (PMC8576561; doi:10.7717/peerj-cs.756)
Supplement: Supplemental Information 2 — The Simulation of the passive model. the data needed for this simulation are saved in the system parameters mfile. [file peerj-cs-07-756-s002.slx › simulink/plugins/SLCCPlugin.xml]

<?xml version="1.0" encoding="utf-8"?>
<SLCCPlugin>
  <P Name="CustomCodeFunctionData"/>
  <P Name="SLCCPlugin">on</P>
</SLCCPlugin>
