# Supplementary material for: Design of a robust active fuzzy parallel distributed compensation anti-vibration controller for a hand-glove system
Source: PeerJ Comput Sci. 2021 Oct 29;7:e756. doi: 10.7717/peerj-cs.756 (PMC8576561; doi:10.7717/peerj-cs.756)
Supplement: Supplemental Information 2 — The Simulation of the passive model. the data needed for this simulation are saved in the system parameters mfile. [file peerj-cs-07-756-s002.slx › [Content_Types].xml]

<?xml version="1.0" encoding="UTF-8" standalone="yes" ?><Types xmlns="http://schemas.openxmlformats.org/package/2006/content-types"><Default ContentType="image/png" Extension="png"/><Default ContentType="application/vnd.openxmlformats-package.relationships+xml" Extension="rels"/><Default ContentType="application/vnd.mathworks.simulink.mdl+xml" Extension="xml"/><Override ContentType="application/vnd.openxmlformats-package.core-properties+xml" PartName="/metadata/coreProperties.xml"/><Override ContentType="application/vnd.mathworks.package.coreProperties+xml" PartName="/metadata/mwcoreProperties.xml"/><Override ContentType="application/vnd.mathworks.package.corePropertiesExtension+xml" PartName="/metadata/mwcorePropertiesExtension.xml"/><Override ContentType="application/vnd.mathworks.simulink.configSet+xml" PartName="/simulink/configSet0.xml"/><Override ContentType="application/vnd.mathworks.simulink.configSetInfo+xml" PartName="/simulink/configSetInfo.xml"/><Override ContentType="application/vnd.mathworks.simulink.graphicalInterface+xml" PartName="/simulink/graphicalInterface.xml"/><Override ContentType="application/vnd.mathworks.simulink.mf0+xml" PartName="/simulink/modelDictionary.xml"/><Override ContentType="application/vnd.mathworks.simulink.pluginParameters+xml" PartName="/simulink/plugins/DiagnosticSuppressor.xml"/><Override ContentType="application/vnd.mathworks.simulink.pluginParameters+xml" PartName="/simulink/plugins/LogicAnalyzerPlugin.xml"/><Override ContentType="application/vnd.mathworks.simulink.pluginParameters+xml" PartName="/simulink/plugins/NotesPlugin.xml"/><Override ContentType="application/vnd.mathworks.simulink.pluginParameters+xml" PartName="/simulink/plugins/SLCCPlugin.xml"/></Types>
