# Supplementary material for: Design of a robust active fuzzy parallel distributed compensation anti-vibration controller for a hand-glove system
Source: PeerJ Comput Sci. 2021 Oct 29;7:e756. doi: 10.7717/peerj-cs.756 (PMC8576561; doi:10.7717/peerj-cs.756)
Supplement: Supplemental Information 2 — The Simulation of the passive model. the data needed for this simulation are saved in the system parameters mfile. [file peerj-cs-07-756-s002.slx › simulink/_rels/blockdiagram.xml.rels]

<?xml version="1.0" encoding="UTF-8" standalone="yes" ?><Relationships xmlns="http://schemas.openxmlformats.org/package/2006/relationships"><Relationship Id="DiagnosticSuppressor" Target="plugins/DiagnosticSuppressor.xml" Type="http://schemas.mathworks.com/simulinkModel/2014/relationships/pluginParameters"/><Relationship Id="LogicAnalyzerPlugin" Target="plugins/LogicAnalyzerPlugin.xml" Type="http://schemas.mathworks.com/simulinkModel/2014/relationships/pluginParameters"/><Relationship Id="NotesPlugin" Target="plugins/NotesPlugin.xml" Type="http://schemas.mathworks.com/simulinkModel/2014/relationships/pluginParameters"/><Relationship Id="SLCCPlugin" Target="plugins/SLCCPlugin.xml" Type="http://schemas.mathworks.com/simulinkModel/2014/relationships/pluginParameters"/><Relationship Id="blockDiagramDefaults" Target="bddefaults.xml" Type="http://schemas.mathworks.com/simulink/2017/relationships/blockDiagramDefaults"/><Relationship Id="graphicalInterface" Target="graphicalInterface.xml" Type="http://schemas.mathworks.com/simulinkModel/2014/relationships/graphicalInterface"/></Relationships>
