# Supplementary material for: Design of a robust active fuzzy parallel distributed compensation anti-vibration controller for a hand-glove system
Source: PeerJ Comput Sci. 2021 Oct 29;7:e756. doi: 10.7717/peerj-cs.756 (PMC8576561; doi:10.7717/peerj-cs.756)
Supplement: Supplemental Information 3 — The Simulink file for the simulation of the glove-hand system model with PID controller. It's outcome is the vibration received by user. [file peerj-cs-07-756-s003.slx]

Archive with 19 entries (19 files):
- metadata/coreProperties.xml
- metadata/mwcoreProperties.xml
- metadata/mwcorePropertiesExtension.xml
- metadata/thumbnail.png
- simulink/bddefaults.xml
- simulink/blockdiagram.xml
- simulink/configSet0.xml
- simulink/configSetInfo.xml
- simulink/graphicalInterface.xml
- simulink/modelDictionary.xml
- simulink/plugins/DiagnosticSuppressor.xml
- simulink/plugins/LogicAnalyzerPlugin.xml
- simulink/plugins/NotesPlugin.xml
- simulink/plugins/SLCCPlugin.xml
- simulink/stateflow.xml
- [Content_Types].xml
- _rels/.rels
- simulink/_rels/blockdiagram.xml.rels
- simulink/_rels/configSetInfo.xml.rels
