# Supplementary material for: Design of a robust active fuzzy parallel distributed compensation anti-vibration controller for a hand-glove system
Source: PeerJ Comput Sci. 2021 Oct 29;7:e756. doi: 10.7717/peerj-cs.756 (PMC8576561; doi:10.7717/peerj-cs.756)
Supplement: Supplemental Information 3 — The Simulink file for the simulation of the glove-hand system model with PID controller. It's outcome is the vibration received by user. [file peerj-cs-07-756-s003.slx › simulink/blockdiagram.xml]

<?xml version="1.0" encoding="utf-8"?>
<ModelInformation Version="1.0">
  <Model>
    <P Name="SavedCharacterEncoding">windows-1252</P>
    <P Name="ScopeRefreshTime">0.035000</P>
    <P Name="OverrideScopeRefreshTime">on</P>
    <P Name="DisableAllScopes">off</P>
    <P Name="DataTypeOverride">UseLocalSettings</P>
    <P Name="DataTypeOverrideAppliesTo">AllNumericTypes</P>
    <P Name="MinMaxOverflowLogging">UseLocalSettings</P>
    <P Name="MinMaxOverflowArchiveMode">Overwrite</P>
    <P Name="FPTRunName">Run 1</P>
    <P Name="MaxMDLFileLineLength">120</P>
    <P Name="LastSavedArchitecture">win64</P>
    <Object PropName="BdWindowsInfo" ObjectID="1" ClassName="Simulink.BDWindowsInfo">
      <Object PropName="WindowsInfo" ObjectID="2" ClassName="Simulink.WindowInfo">
        <P Name="IsActive" Class="logical">1</P>
        <P Name="Location" Class="double">[-8.0, -8.0, 1382.0, 744.0]</P>
        <Object PropName="ModelBrowserInfo" ObjectID="3" ClassName="Simulink.ModelBrowserInfo">
          <P Name="Visible" Class="logical">0</P>
          <P Name="DockPosition" Class="char">Left</P>
          <P Name="Width" Class="int32">50</P>
          <P Name="Height" Class="int32">50</P>
          <P Name="Filter" Class="int32">9</P>
        </Object>
        <Object PropName="ExplorerBarInfo" ObjectID="4" ClassName="Simulink.ExplorerBarInfo">
          <P Name="Visible" Class="logical">1</P>
        </Object>
        <Object PropName="EditorsInfo" ObjectID="5" ClassName="Simulink.EditorInfo">
          <P Name="IsActive" Class="logical">1</P>
          <P Name="ViewObjType" Class="char">SimulinkTopLevel</P>
          <P Name="LoadSaveID" Class="char">0</P>
          <P Name="Extents" Class="double">[1328.0, 563.0]</P>
          <P Name="ZoomFactor" Class="double">0.6</P>
          <P Name="Offset" Class="double">[-335.24999637156793, -878.4895894303919]</P>
        </Object>
        <Object PropName="DockComponentsInfo" ObjectID="6" ClassName="Simulink.DockComponentInfo">
          <P Name="Type" Class="char">GLUE2:PropertyInspector</P>
          <P Name="ID" Class="char">Property Inspector</P>
          <P Name="Visible" Class="logical">0</P>
          <P Name="CreateCallback" Class="char"/>
          <P Name="UserData" Class="char"/>
          <P Name="Floating" Class="logical">0</P>
          <P Name="DockPosition" Class="char">Right</P>
          <P Name="Width" Class="int32">640</P>
          <P Name="Height" Class="int32">480</P>
        </Object>
        <P Name="WindowState" Class="char">AAAA/wAAAAD9AAAAAgAAAAAAAAC9AAAB+PwCAAAAA/sAAAAWAEQAbwBjAGsAVwBpAGQAZwBlAHQAMwEAAAAxAAAB+AAAAAAAAAAA+wAAABYARABvAGMAawBXAGkAZABnAGUAdAA0AAAAAAD/////AAAAAAAAAAD7AAAAUgBHAEwAVQBFADIAIAB0AHIAZQBlACAAYwBvAG0AcABvAG4AZQBuAHQALwBHAEwAVQBFADIAIAB0AHIAZQBlACAAYwBvAG0AcABvAG4AZQBuAHQAAAAAAP////8AAABjAP///wAAAAEAAAAAAAAAAPwCAAAAAfsAAABUAEcATABVAEUAMgA6AFAAcgBvAHAAZQByAHQAeQBJAG4AcwBwAGUAYwB0AG8AcgAvAFAAcgBvAHAAZQByAHQAeQAgAEkAbgBzAHAAZQBjAHQAbwByAAAAAAD/////AAAAKwD///8AAAVWAAACbAAAAAEAAAACAAAAAQAAAAL8AAAAAQAAAAIAAAAP/////wAAAAAA/////wAAAAAAAAAA/////wEAAAAA/////wAAAAAAAAAA/////wAAAAAA/////wAAAAAAAAAA/////wAAAAAA/////wAAAAAAAAAA/////wAAAAAA/////wAAAAAAAAAA/////wEAAAB5/////wAAAAAAAAAA/////wEAAADa/////wAAAAAAAAAA/////wAAAAAA/////wAAAAAAAAAA/////wEAAAFT/////wAAAAAAAAAA/////wAAAAAA/////wAAAAAAAAAA/////wAAAAAA/////wAAAAAAAAAA/////wAAAAAA/////wAAAAAAAAAA/////wEAAAMr/////wAAAAAAAAAA/////wEAAANa/////wAAAAAAAAAA/////wAAAAAA/////wAAAAAAAAAA</P>
      </Object>
    </Object>
    <P Name="HideAutomaticNames">on</P>
    <ConfigManagerSettings>
      <P Name="UpdateHistory">UpdateHistoryNever</P>
      <P Name="ModifiedByFormat">%&lt;Auto&gt;</P>
      <P Name="ModifiedDateFormat">%&lt;Auto&gt;</P>
      <P Name="RTWModifiedTimeStamp">467326204</P>
      <P Name="ModelVersionFormat">1.%&lt;AutoIncrement:17&gt;</P>
    </ConfigManagerSettings>
    <EditorSettings>
      <P Name="SampleTimeColors">off</P>
      <P Name="SampleTimeAnnotations">off</P>
      <P Name="LibraryLinkDisplay">disabled</P>
      <P Name="WideLines">off</P>
      <P Name="ShowLineDimensions">off</P>
      <P Name="ShowPortDataTypes">off</P>
      <P Name="PortDataTypeDisplayFormat">AliasTypeOnly</P>
      <P Name="ShowEditTimeErrors">on</P>
      <P Name="ShowEditTimeWarnings">on</P>
      <P Name="ShowEditTimeAdvisorChecks">off</P>
      <P Name="ShowPortUnits">off</P>
      <P Name="ShowDesignRanges">off</P>
      <P Name="ShowLoopsOnError">on</P>
      <P Name="IgnoreBidirectionalLines">off</P>
      <P Name="ShowStorageClass">off</P>
      <P Name="ShowTestPointIcons">on</P>
      <P Name="ShowSignalResolutionIcons">on</P>
      <P Name="ShowViewerIcons">on</P>
      <P Name="SortedOrder">off</P>
      <P Name="VariantCondition">off</P>
      <P Name="ShowSubsystemDomainSpec">off</P>
      <P Name="ExecutionContextIcon">off</P>
      <P Name="ShowLinearizationAnnotations">on</P>
      <P Name="ShowVisualizeInsertedRTB">on</P>
      <P Name="ShowMarkup">on</P>
      <P Name="BlockNameDataTip">off</P>
      <P Name="BlockParametersDataTip">off</P>
      <P Name="BlockDescriptionStringDataTip">off</P>
      <P Name="BlockVariantConditionDataTip">off</P>
      <P Name="ToolBar">on</P>
      <P Name="StatusBar">on</P>
      <P Name="BrowserShowLibraryLinks">off</P>
      <P Name="FunctionConnectors">off</P>
      <P Name="BrowserLookUnderMasks">off</P>
      <P Name="MultiThreadCoSim">on</P>
    </EditorSettings>
    <SimulationSettings>
      <P Name="SimulationMode">normal</P>
      <P Name="VisualizeLoggedSignalsWhenLoggingToFile">off</P>
      <P Name="PauseTimes">5</P>
      <P Name="NumberOfSteps">1</P>
      <P Name="SnapshotBufferSize">10</P>
      <P Name="SnapshotInterval">10</P>
      <P Name="NumberOfLastSnapshots">0</P>
      <P Name="EnablePacing">off</P>
      <P Name="PacingRate">1</P>
      <P Name="LinearizationMsg">none</P>
      <P Name="Profile">off</P>
      <P Name="ParamWorkspaceSource">MATLABWorkspace</P>
      <P Name="AccelSystemTargetFile">accel.tlc</P>
      <P Name="AccelTemplateMakefile">accel_default_tmf</P>
      <P Name="AccelMakeCommand">make_rtw</P>
      <P Name="TryForcingSFcnDF">off</P>
      <Object PropName="DataLoggingOverride" ObjectID="7" ClassName="Simulink.SimulationData.ModelLoggingInfo">
        <P Name="model_" Class="char">$bdroot</P>
        <P Name="overrideMode_" Class="uint32">0U</P>
        <Array PropName="logAsSpecifiedByModels_" Type="Cell" Dimension="1*1">
          <Cell Class="char">$bdroot</Cell>
        </Array>
        <Array PropName="logAsSpecifiedByModelsSSIDs_" Type="Cell" Dimension="1*1">
          <Cell Class="double">[]</Cell>
        </Array>
      </Object>
      <Object PropName="InstrumentedSignals" ObjectID="8" ClassName="Simulink.HMI.InstrumentedSignals">
        <P Name="Persistence" Class="struct">[]</P>
      </Object>
    </SimulationSettings>
    <ExternalMode>
      <P Name="ExtModeBatchMode">off</P>
      <P Name="ExtModeEnableFloating">on</P>
      <P Name="ExtModeTrigType">manual</P>
      <P Name="ExtModeTrigMode">normal</P>
      <P Name="ExtModeTrigPort">1</P>
      <P Name="ExtModeTrigElement">any</P>
      <P Name="ExtModeTrigDuration">1000</P>
      <P Name="ExtModeTrigDurationFloating">auto</P>
      <P Name="ExtModeTrigHoldOff">0</P>
      <P Name="ExtModeTrigDelay">0</P>
      <P Name="ExtModeTrigDirection">rising</P>
      <P Name="ExtModeTrigLevel">0</P>
      <P Name="ExtModeArchiveMode">off</P>
      <P Name="ExtModeAutoIncOneShot">off</P>
      <P Name="ExtModeIncDirWhenArm">off</P>
      <P Name="ExtModeAddSuffixToVar">off</P>
      <P Name="ExtModeWriteAllDataToWs">off</P>
      <P Name="ExtModeArmWhenConnect">on</P>
      <P Name="ExtModeSkipDownloadWhenConnect">off</P>
      <P Name="ExtModeLogAll">on</P>
      <P Name="ExtModeAutoUpdateStatusClock">on</P>
    </ExternalMode>
    <ModelReferenceSettings>
      <P Name="ShowModelReferenceBlockVersion">off</P>
      <P Name="ShowModelReferenceBlockIO">off</P>
      <P Name="OrderedModelArguments">on</P>
    </ModelReferenceSettings>
    <ConcurrentExecutionSettings>
      <Object PropName="DataTransfer" ObjectID="9" ClassName="Simulink.GlobalDataTransfer">
        <P Name="DefaultTransitionBetweenSyncTasks" Class="char">Ensure deterministic transfer (maximum delay)</P>
        <P Name="DefaultTransitionBetweenAsyncTasks" Class="char">Ensure data integrity only</P>
        <P Name="DefaultTransitionBetweenContTasks" Class="char">Ensure deterministic transfer (minimum delay)</P>
        <P Name="DefaultExtrapolationMethodBetweenContTasks" Class="char">None</P>
        <P Name="AutoInsertRateTranBlk" Class="logical">0</P>
      </Object>
      <P Name="ExplicitPartitioning">off</P>
    </ConcurrentExecutionSettings>
    <System>
      <P Name="Location">[-8, -8, 1374, 736]</P>
      <P Name="Open">on</P>
      <P Name="SetDomainSpec">off</P>
      <P Name="DomainSpecType">Deduce</P>
      <P Name="ZoomFactor">60</P>
      <P Name="ReportName">simulink-default.rpt</P>
      <P Name="SIDHighWatermark">168</P>
      <Block BlockType="Reference" Name="Band-Limited&#xA;White Noise1" SID="160">
        <P Name="Ports">[0, 1]</P>
        <P Name="Position">[-10, -545, 20, -515]</P>
        <P Name="ZOrder">100000</P>
        <P Name="LibraryVersion">1.441</P>
        <P Name="FontName">Arial</P>
        <P Name="FontSize">14</P>
        <P Name="SourceBlock">simulink/Sources/Band-Limited
White Noise</P>
        <P Name="SourceType">Band-Limited White Noise.</P>
        <P Name="SourceProductName">Simulink</P>
        <P Name="SourceProductBaseCode">SL</P>
        <InstanceData>
          <P Name="ContentPreviewEnabled">off</P>
          <P Name="Cov">[0.001]</P>
          <P Name="Ts">0.001</P>
          <P Name="seed">[23341]</P>
          <P Name="VectorParams1D">on</P>
        </InstanceData>
      </Block>
      <Block BlockType="Gain" Name="C2" SID="2">
        <P Name="Position">[765, -290, 815, -250]</P>
        <P Name="ZOrder">265</P>
        <P Name="BlockMirror">on</P>
        <P Name="NamePlacement">alternate</P>
        <P Name="FontName">Arial</P>
        <P Name="FontSize">16</P>
        <P Name="Gain">C</P>
        <P Name="Multiplication">Matrix(K*u)</P>
        <P Name="ParamDataTypeStr">Inherit: Inherit via internal rule</P>
        <P Name="OutDataTypeStr">Inherit: Inherit via internal rule</P>
        <P Name="SaturateOnIntegerOverflow">off</P>
      </Block>
      <Block BlockType="Clock" Name="Clock" SID="156">
        <P Name="Position">[640, -770, 660, -750]</P>
        <P Name="ZOrder">100000</P>
        <P Name="FontName">Arial</P>
        <P Name="FontSize">14</P>
      </Block>
      <Block BlockType="Constant" Name="Constant1" SID="168">
        <P Name="Position">[380, -500, 410, -470]</P>
        <P Name="ZOrder">100000</P>
        <P Name="FontName">Arial</P>
        <P Name="FontSize">14</P>
        <P Name="Value">0</P>
      </Block>
      <Block BlockType="Constant" Name="Constant8" SID="5">
        <P Name="Position">[-195, -390, -165, -360]</P>
        <P Name="ZOrder">280</P>
        <P Name="FontName">Arial</P>
        <P Name="FontSize">14</P>
        <P Name="Value">0</P>
      </Block>
      <Block BlockType="Scope" Name="Control Input&#xA;" SID="152">
        <P Name="Ports">[1]</P>
        <P Name="Position">[240, -264, 305, -206]</P>
        <P Name="ZOrder">100000</P>
        <P Name="FontName">Arial</P>
        <P Name="FontSize">14</P>
        <P Name="ScopeSpecificationString">Simulink.scopes.TimeScopeBlockCfg(&apos;CurrentConfiguration&apos;, extmgr.ConfigurationSet(extmgr.Configuration(&apos;Core&apos;,&apos;General UI&apos;,true,&apos;FigureColor&apos;,[0.8 0.8 0.8]),extmgr.Configuration(&apos;Core&apos;,&apos;Source UI&apos;,true),extmgr.Configuration(&apos;Sources&apos;,&apos;WiredSimulink&apos;,true,&apos;DataLoggingVariableName&apos;,&apos;ScopeData4&apos;),extmgr.Configuration(&apos;Visuals&apos;,&apos;Time Domain&apos;,true,&apos;SerializedDisplays&apos;,{struct(&apos;MinYLimReal&apos;,&apos;-46193.18056&apos;,&apos;MaxYLimReal&apos;,&apos;5132.57562&apos;,&apos;YLabelReal&apos;,&apos;&apos;,&apos;MinYLimMag&apos;,&apos;   0.00000&apos;,&apos;MaxYLimMag&apos;,&apos;46193.18056&apos;,&apos;LegendVisibility&apos;,&apos;On&apos;,&apos;XGrid&apos;,true,&apos;YGrid&apos;,true,&apos;PlotMagPhase&apos;,false,&apos;AxesColor&apos;,[1 1 1],&apos;AxesTickColor&apos;,[0 0 0],&apos;ColorOrder&apos;,[0 0.447058823529412 0.741176470588235;0.850980392156863 0.325490196078431 0.0980392156862745;0.929411764705882 0.694117647058824 0.125490196078431;0.494117647058824 0.184313725490196 0.556862745098039;0.466666666666667 0.674509803921569 0.188235294117647;0.301960784313725 0.745098039215686 0.933333333333333;0.635294117647059 0.0784313725490196 0.184313725490196],&apos;Title&apos;,&apos;%&lt;SignalLabel&gt;&apos;,&apos;LinePropertiesCache&apos;,{{struct(&apos;Color&apos;,[0 0 1],&apos;LineStyle&apos;,&apos;-&apos;,&apos;LineWidth&apos;,1,&apos;Marker&apos;,&apos;none&apos;,&apos;Visible&apos;,&apos;on&apos;)}},&apos;UserDefinedChannelNames&apos;,{{&apos;Control Input Signal&apos;}},&apos;NumLines&apos;,1,&apos;LineNames&apos;,{{&apos;Control Input Signal&apos;}},&apos;ShowContent&apos;,true,&apos;Placement&apos;,1)},&apos;DisplayPropertyDefaults&apos;,struct(&apos;MinYLimReal&apos;,&apos;-46193.18056&apos;,&apos;MaxYLimReal&apos;,&apos;5132.57562&apos;,&apos;YLabelReal&apos;,&apos;&apos;,&apos;MinYLimMag&apos;,&apos;   0.00000&apos;,&apos;MaxYLimMag&apos;,&apos;46193.18056&apos;,&apos;LegendVisibility&apos;,&apos;On&apos;,&apos;XGrid&apos;,true,&apos;YGrid&apos;,true,&apos;PlotMagPhase&apos;,false,&apos;AxesColor&apos;,[1 1 1],&apos;AxesTickColor&apos;,[0 0 0],&apos;ColorOrder&apos;,[1 1 0.0666666666666667;0.0745098039215686 0.623529411764706 1;1 0.411764705882353 0.16078431372549;0.392156862745098 0.831372549019608 0.0745098039215686;0.717647058823529 0.274509803921569 1;0.0588235294117647 1 1;1 0.0745098039215686 0.650980392156863],&apos;Title&apos;,&apos;%&lt;SignalLabel&gt;&apos;),&apos;DisplayContentCache&apos;,[]),extmgr.Configuration(&apos;Tools&apos;,&apos;Plot Navigation&apos;,true,&apos;OnceAtStop&apos;,false),extmgr.Configuration(&apos;Tools&apos;,&apos;Measurements&apos;,true,&apos;Version&apos;,&apos;2017b&apos;)),&apos;Version&apos;,&apos;2017b&apos;,&apos;Position&apos;,[348 117 685 441])</P>
        <P Name="NumInputPorts">1</P>
        <P Name="Floating">off</P>
      </Block>
      <Block BlockType="Demux" Name="Demux1" SID="61">
        <P Name="Ports">[1, 3]</P>
        <P Name="Position">[855, -652, 860, -528]</P>
        <P Name="ZOrder">379</P>
        <P Name="ShowName">off</P>
        <P Name="FontName">Arial</P>
        <P Name="FontSize">14</P>
        <P Name="Outputs">3</P>
        <P Name="DisplayOption">bar</P>
      </Block>
      <Block BlockType="Demux" Name="Demux2" SID="7">
        <P Name="Ports">[1, 3]</P>
        <P Name="Position">[1110, -489, 1115, -331]</P>
        <P Name="ZOrder">263</P>
        <P Name="ShowName">off</P>
        <P Name="FontName">Arial</P>
        <P Name="FontSize">14</P>
        <P Name="Outputs">3</P>
        <P Name="DisplayOption">bar</P>
      </Block>
      <Block BlockType="Scope" Name="Disturbance" SID="54">
        <P Name="Ports">[1]</P>
        <P Name="Position">[410, -611, 440, -579]</P>
        <P Name="ZOrder">372</P>
        <P Name="FontName">Arial</P>
        <P Name="FontSize">14</P>
        <P Name="ScopeSpecificationString">Simulink.scopes.TimeScopeBlockCfg(&apos;CurrentConfiguration&apos;, extmgr.ConfigurationSet(extmgr.Configuration(&apos;Core&apos;,&apos;General UI&apos;,true,&apos;FigureColor&apos;,[0.8 0.8 0.8]),extmgr.Configuration(&apos;Core&apos;,&apos;Source UI&apos;,true),extmgr.Configuration(&apos;Sources&apos;,&apos;WiredSimulink&apos;,true,&apos;DataLoggingVariableName&apos;,&apos;ScopeData1&apos;),extmgr.Configuration(&apos;Visuals&apos;,&apos;Time Domain&apos;,true,&apos;SerializedDisplays&apos;,{struct(&apos;MinYLimReal&apos;,&apos;-21.40045&apos;,&apos;MaxYLimReal&apos;,&apos;21.19837&apos;,&apos;YLabelReal&apos;,&apos;&apos;,&apos;MinYLimMag&apos;,&apos;0.00000&apos;,&apos;MaxYLimMag&apos;,&apos;21.40045&apos;,&apos;LegendVisibility&apos;,&apos;On&apos;,&apos;XGrid&apos;,true,&apos;YGrid&apos;,true,&apos;PlotMagPhase&apos;,false,&apos;AxesColor&apos;,[1 1 1],&apos;AxesTickColor&apos;,[0 0 0],&apos;ColorOrder&apos;,[0 0.447058823529412 0.741176470588235;0.850980392156863 0.325490196078431 0.0980392156862745;0.929411764705882 0.694117647058824 0.125490196078431;0.494117647058824 0.184313725490196 0.556862745098039;0.466666666666667 0.674509803921569 0.188235294117647;0.301960784313725 0.745098039215686 0.933333333333333;0.635294117647059 0.0784313725490196 0.184313725490196],&apos;Title&apos;,&apos;%&lt;SignalLabel&gt;&apos;,&apos;LinePropertiesCache&apos;,{{struct(&apos;Color&apos;,[0 0 1],&apos;LineStyle&apos;,&apos;-&apos;,&apos;LineWidth&apos;,1,&apos;Marker&apos;,&apos;none&apos;,&apos;Visible&apos;,&apos;on&apos;)}},&apos;UserDefinedChannelNames&apos;,{{&apos;Input Vibration Signal&apos;}},&apos;NumLines&apos;,1,&apos;LineNames&apos;,{{&apos;Input Vibration Signal&apos;}},&apos;ShowContent&apos;,true,&apos;Placement&apos;,1)},&apos;DisplayPropertyDefaults&apos;,struct(&apos;MinYLimReal&apos;,&apos;-21.40045&apos;,&apos;MaxYLimReal&apos;,&apos;21.19837&apos;,&apos;YLabelReal&apos;,&apos;&apos;,&apos;MinYLimMag&apos;,&apos;0.00000&apos;,&apos;MaxYLimMag&apos;,&apos;21.40045&apos;,&apos;LegendVisibility&apos;,&apos;On&apos;,&apos;XGrid&apos;,true,&apos;YGrid&apos;,true,&apos;PlotMagPhase&apos;,false,&apos;AxesColor&apos;,[1 1 1],&apos;AxesTickColor&apos;,[0 0 0],&apos;ColorOrder&apos;,[1 1 0.0666666666666667;0.0745098039215686 0.623529411764706 1;1 0.411764705882353 0.16078431372549;0.392156862745098 0.831372549019608 0.0745098039215686;0.717647058823529 0.274509803921569 1;0.0588235294117647 1 1;1 0.0745098039215686 0.650980392156863],&apos;Title&apos;,&apos;%&lt;SignalLabel&gt;&apos;),&apos;DisplayContentCache&apos;,[]),extmgr.Configuration(&apos;Tools&apos;,&apos;Plot Navigation&apos;,true),extmgr.Configuration(&apos;Tools&apos;,&apos;Measurements&apos;,true,&apos;Version&apos;,&apos;2018a&apos;)),&apos;Version&apos;,&apos;2018a&apos;,&apos;Position&apos;,[340 130 687 446])</P>
        <P Name="NumInputPorts">1</P>
        <P Name="Floating">off</P>
      </Block>
      <Block BlockType="Scope" Name="Hand Acceleration&#xA;" SID="62">
        <P Name="Ports">[1]</P>
        <P Name="Position">[965, -716, 995, -684]</P>
        <P Name="ZOrder">380</P>
        <P Name="FontName">Arial</P>
        <P Name="FontSize">14</P>
        <P Name="ScopeSpecificationString">Simulink.scopes.TimeScopeBlockCfg(&apos;CurrentConfiguration&apos;, extmgr.ConfigurationSet(extmgr.Configuration(&apos;Core&apos;,&apos;General UI&apos;,true,&apos;FigureColor&apos;,[0.8 0.8 0.8]),extmgr.Configuration(&apos;Core&apos;,&apos;Source UI&apos;,true),extmgr.Configuration(&apos;Sources&apos;,&apos;WiredSimulink&apos;,true,&apos;DataLoggingVariableName&apos;,&apos;PIDData&apos;,&apos;DataLogging&apos;,true,&apos;DataLoggingSaveFormat&apos;,&apos;Array&apos;),extmgr.Configuration(&apos;Visuals&apos;,&apos;Time Domain&apos;,true,&apos;SerializedDisplays&apos;,{struct(&apos;MinYLimReal&apos;,&apos;-11.55749&apos;,&apos;MaxYLimReal&apos;,&apos;14.09913&apos;,&apos;YLabelReal&apos;,&apos;&apos;,&apos;MinYLimMag&apos;,&apos;0.00000&apos;,&apos;MaxYLimMag&apos;,&apos;14.09913&apos;,&apos;LegendVisibility&apos;,&apos;On&apos;,&apos;XGrid&apos;,true,&apos;YGrid&apos;,true,&apos;PlotMagPhase&apos;,false,&apos;AxesColor&apos;,[1 1 1],&apos;AxesTickColor&apos;,[0 0 0],&apos;ColorOrder&apos;,[0 0.447058823529412 0.741176470588235;0.850980392156863 0.325490196078431 0.0980392156862745;0.929411764705882 0.694117647058824 0.125490196078431;0.494117647058824 0.184313725490196 0.556862745098039;0.466666666666667 0.674509803921569 0.188235294117647;0.301960784313725 0.745098039215686 0.933333333333333;0.635294117647059 0.0784313725490196 0.184313725490196],&apos;Title&apos;,&apos;%&lt;SignalLabel&gt;&apos;,&apos;LinePropertiesCache&apos;,{{struct(&apos;Color&apos;,[0 0 1],&apos;LineStyle&apos;,&apos;-&apos;,&apos;LineWidth&apos;,1,&apos;Marker&apos;,&apos;none&apos;,&apos;Visible&apos;,&apos;on&apos;)}},&apos;UserDefinedChannelNames&apos;,{{&apos;Hand Acceleration Signal&apos;}},&apos;NumLines&apos;,1,&apos;LineNames&apos;,{{&apos;Hand Acceleration Signal&apos;}},&apos;ShowContent&apos;,true,&apos;Placement&apos;,1)},&apos;DisplayPropertyDefaults&apos;,struct(&apos;MinYLimReal&apos;,&apos;-11.55749&apos;,&apos;MaxYLimReal&apos;,&apos;14.09913&apos;,&apos;YLabelReal&apos;,&apos;&apos;,&apos;MinYLimMag&apos;,&apos;0.00000&apos;,&apos;MaxYLimMag&apos;,&apos;14.09913&apos;,&apos;LegendVisibility&apos;,&apos;On&apos;,&apos;XGrid&apos;,true,&apos;YGrid&apos;,true,&apos;PlotMagPhase&apos;,false,&apos;AxesColor&apos;,[1 1 1],&apos;AxesTickColor&apos;,[0 0 0],&apos;ColorOrder&apos;,[1 1 0.0666666666666667;0.0745098039215686 0.623529411764706 1;1 0.411764705882353 0.16078431372549;0.392156862745098 0.831372549019608 0.0745098039215686;0.717647058823529 0.274509803921569 1;0.0588235294117647 1 1;1 0.0745098039215686 0.650980392156863],&apos;Title&apos;,&apos;%&lt;SignalLabel&gt;&apos;),&apos;DisplayContentCache&apos;,[]),extmgr.Configuration(&apos;Tools&apos;,&apos;Plot Navigation&apos;,true,&apos;OnceAtStop&apos;,false,&apos;PreviousZoomMode&apos;,&apos;Pan&apos;,&apos;PreviousAutoscale&apos;,&apos;XY&apos;),extmgr.Configuration(&apos;Tools&apos;,&apos;Measurements&apos;,true,&apos;Version&apos;,&apos;2018a&apos;)),&apos;Version&apos;,&apos;2018a&apos;,&apos;Position&apos;,[348 117 685 441])</P>
        <P Name="NumInputPorts">1</P>
        <P Name="Floating">off</P>
      </Block>
      <Block BlockType="Integrator" Name="Integrator1" SID="72">
        <P Name="Ports">[1, 1]</P>
        <P Name="Position">[925, -433, 970, -387]</P>
        <P Name="ZOrder">390</P>
        <P Name="FontName">Arial</P>
        <P Name="FontSize">16</P>
        <P Name="InitialCondition">[0 0 0]</P>
      </Block>
      <Block BlockType="Integrator" Name="Integrator5" SID="15">
        <P Name="Ports">[1, 1]</P>
        <P Name="Position">[815, -433, 860, -387]</P>
        <P Name="ZOrder">258</P>
        <P Name="FontName">Arial</P>
        <P Name="FontSize">16</P>
        <P Name="InitialCondition">[0 0 0]</P>
      </Block>
      <Block BlockType="Gain" Name="K2" SID="18">
        <P Name="Position">[750, -215, 800, -175]</P>
        <P Name="ZOrder">266</P>
        <P Name="BlockMirror">on</P>
        <P Name="NamePlacement">alternate</P>
        <P Name="FontName">Arial</P>
        <P Name="FontSize">16</P>
        <P Name="Gain">K</P>
        <P Name="Multiplication">Matrix(K*u)</P>
        <P Name="ParamDataTypeStr">Inherit: Inherit via internal rule</P>
        <P Name="OutDataTypeStr">Inherit: Inherit via internal rule</P>
        <P Name="SaturateOnIntegerOverflow">off</P>
      </Block>
      <Block BlockType="Mux" Name="Mux2" SID="19">
        <P Name="Ports">[3, 1]</P>
        <P Name="Position">[495, -512, 500, -358]</P>
        <P Name="ZOrder">262</P>
        <P Name="ShowName">off</P>
        <P Name="FontName">Arial</P>
        <P Name="FontSize">14</P>
        <P Name="Inputs">3</P>
        <P Name="DisplayOption">bar</P>
      </Block>
      <Block BlockType="Reference" Name="PID Controller" SID="105">
        <P Name="Ports">[1, 1]</P>
        <P Name="Position">[-10, -411, 80, -339]</P>
        <P Name="ZOrder">100000</P>
        <P Name="LibraryVersion">1.441</P>
        <P Name="FontName">Arial</P>
        <P Name="FontSize">14</P>
        <P Name="SourceBlock">simulink/Continuous/PID Controller</P>
        <P Name="SourceType">PID 1dof</P>
        <P Name="SourceProductName">Simulink</P>
        <P Name="SourceProductBaseCode">SL</P>
        <InstanceData>
          <P Name="ContentPreviewEnabled">off</P>
          <P Name="Controller">PID</P>
          <P Name="TimeDomain">Continuous-time</P>
          <P Name="SampleTime">-1</P>
          <P Name="IntegratorMethod">Forward Euler</P>
          <P Name="FilterMethod">Forward Euler</P>
          <P Name="Form">Parallel</P>
          <P Name="UseFilter">on</P>
          <P Name="ControllerParametersSource">internal</P>
          <P Name="P">1.435</P>
          <P Name="I">2.5252</P>
          <P Name="D">170.08</P>
          <P Name="N">20</P>
          <P Name="InitialConditionSource">internal</P>
          <P Name="InitialConditionForIntegrator">0</P>
          <P Name="InitialConditionForFilter">0</P>
          <P Name="ExternalReset">none</P>
          <P Name="IgnoreLimit">off</P>
          <P Name="ZeroCross">on</P>
          <P Name="LimitOutput">off</P>
          <P Name="UpperSaturationLimit">100</P>
          <P Name="LowerSaturationLimit">-100</P>
          <P Name="LinearizeAsGain">on</P>
          <P Name="AntiWindupMode">none</P>
          <P Name="Kb">1</P>
          <P Name="TrackingMode">off</P>
          <P Name="Kt">1</P>
          <P Name="RndMeth">Floor</P>
          <P Name="SaturateOnIntegerOverflow">off</P>
          <P Name="LockScale">off</P>
          <P Name="PParamMin">[]</P>
          <P Name="PParamMax">[]</P>
          <P Name="PParamDataTypeStr">Inherit: Inherit via internal rule</P>
          <P Name="IParamMin">[]</P>
          <P Name="IParamMax">[]</P>
          <P Name="IParamDataTypeStr">Inherit: Inherit via internal rule</P>
          <P Name="DParamMin">[]</P>
          <P Name="DParamMax">[]</P>
          <P Name="DParamDataTypeStr">Inherit: Inherit via internal rule</P>
          <P Name="NParamMin">[]</P>
          <P Name="NParamMax">[]</P>
          <P Name="NParamDataTypeStr">Inherit: Inherit via internal rule</P>
          <P Name="KbParamMin">[]</P>
          <P Name="KbParamMax">[]</P>
          <P Name="KbParamDataTypeStr">Inherit: Inherit via internal rule</P>
          <P Name="KtParamMin">[]</P>
          <P Name="KtParamMax">[]</P>
          <P Name="KtParamDataTypeStr">Inherit: Inherit via internal rule</P>
          <P Name="POutMin">[]</P>
          <P Name="POutMax">[]</P>
          <P Name="POutDataTypeStr">Inherit: Inherit via internal rule</P>
          <P Name="PGainOutDataTypeStr">Inherit: Inherit via internal rule</P>
          <P Name="PProdOutDataTypeStr">Inherit: Inherit via internal rule</P>
          <P Name="IOutMin">[]</P>
          <P Name="IOutMax">[]</P>
          <P Name="IOutDataTypeStr">Inherit: Inherit via internal rule</P>
          <P Name="IGainOutDataTypeStr">Inherit: Inherit via internal rule</P>
          <P Name="IProdOutDataTypeStr">Inherit: Inherit via internal rule</P>
          <P Name="DOutMin">[]</P>
          <P Name="DOutMax">[]</P>
          <P Name="DOutDataTypeStr">Inherit: Inherit via internal rule</P>
          <P Name="DGainOutDataTypeStr">Inherit: Inherit via internal rule</P>
          <P Name="DProdOutDataTypeStr">Inherit: Inherit via internal rule</P>
          <P Name="NOutMin">[]</P>
          <P Name="NOutMax">[]</P>
          <P Name="NOutDataTypeStr">Inherit: Inherit via internal rule</P>
          <P Name="NGainOutDataTypeStr">Inherit: Inherit via internal rule</P>
          <P Name="NProdOutDataTypeStr">Inherit: Inherit via internal rule</P>
          <P Name="KbOutMin">[]</P>
          <P Name="KbOutMax">[]</P>
          <P Name="KbOutDataTypeStr">Inherit: Inherit via internal rule</P>
          <P Name="KtOutMin">[]</P>
          <P Name="KtOutMax">[]</P>
          <P Name="KtOutDataTypeStr">Inherit: Inherit via internal rule</P>
          <P Name="IntegratorOutMin">[]</P>
          <P Name="IntegratorOutMax">[]</P>
          <P Name="IntegratorOutDataTypeStr">Inherit: Inherit via internal rule</P>
          <P Name="FilterOutMin">[]</P>
          <P Name="FilterOutMax">[]</P>
          <P Name="FilterOutDataTypeStr">Inherit: Inherit via internal rule</P>
          <P Name="SumOutMin">[]</P>
          <P Name="SumOutMax">[]</P>
          <P Name="SumOutDataTypeStr">Inherit: Inherit via internal rule</P>
          <P Name="SumI1OutMin">[]</P>
          <P Name="SumI1OutMax">[]</P>
          <P Name="SumI1OutDataTypeStr">Inherit: Inherit via internal rule</P>
          <P Name="SumI2OutMin">[]</P>
          <P Name="SumI2OutMax">[]</P>
          <P Name="SumI2OutDataTypeStr">Inherit: Inherit via internal rule</P>
          <P Name="SumI3OutMin">[]</P>
          <P Name="SumI3OutMax">[]</P>
          <P Name="SumI3OutDataTypeStr">Inherit: Inherit via internal rule</P>
          <P Name="SumDOutMin">[]</P>
          <P Name="SumDOutMax">[]</P>
          <P Name="SumDOutDataTypeStr">Inherit: Inherit via internal rule</P>
          <P Name="SumAccumDataTypeStr">Inherit: Inherit via internal rule</P>
          <P Name="SumI1AccumDataTypeStr">Inherit: Inherit via internal rule</P>
          <P Name="SumI2AccumDataTypeStr">Inherit: Inherit via internal rule</P>
          <P Name="SumI3AccumDataTypeStr">Inherit: Inherit via internal rule</P>
          <P Name="SumDAccumDataTypeStr">Inherit: Inherit via internal rule</P>
          <P Name="SaturationOutMin">[]</P>
          <P Name="SaturationOutMax">[]</P>
          <P Name="SaturationOutDataTypeStr">Inherit: Same as input</P>
          <P Name="IntegratorContinuousStateAttributes">&apos;&apos;</P>
          <P Name="IntegratorStateMustResolveToSignalObject">off</P>
          <P Name="IntegratorRTWStateStorageClass">Auto</P>
          <P Name="FilterContinuousStateAttributes">&apos;&apos;</P>
          <P Name="FilterStateMustResolveToSignalObject">off</P>
          <P Name="FilterRTWStateStorageClass">Auto</P>
          <P Name="DifferentiatorICPrevScaledInput">0</P>
          <P Name="DifferentiatorOutMin">[]</P>
          <P Name="DifferentiatorOutMax">[]</P>
          <P Name="DifferentiatorOutDataTypeStr">Inherit: Inherit via internal rule</P>
          <P Name="InitialConditionSetting">State (most efficient)</P>
          <P Name="FilterDiffNumProductOutputDataTypeStr">Inherit: Inherit via internal rule</P>
          <P Name="FilterDiffDenProductOutputDataTypeStr">Inherit: Inherit via internal rule</P>
          <P Name="FilterDiffNumAccumDataTypeStr">Inherit: Inherit via internal rule</P>
          <P Name="FilterDiffDenAccumDataTypeStr">Inherit: Inherit via internal rule</P>
          <P Name="FilterDiffOutCoefMin">[]</P>
          <P Name="FilterDiffOutCoefMax">[]</P>
          <P Name="FilterDiffOutCoefDataTypeStr">Inherit: Inherit via internal rule</P>
          <P Name="SumDenAccumDataTypeStr">Inherit: Inherit via internal rule</P>
          <P Name="SumDenOutMin">[]</P>
          <P Name="SumDenOutMax">[]</P>
          <P Name="SumDenOutDataTypeStr">Inherit: Inherit via internal rule</P>
          <P Name="SumNumAccumDataTypeStr">Inherit: Inherit via internal rule</P>
          <P Name="SumNumOutMin">[]</P>
          <P Name="SumNumOutMax">[]</P>
          <P Name="SumNumOutDataTypeStr">Inherit: Inherit via internal rule</P>
          <P Name="ReciprocalOutMin">[]</P>
          <P Name="ReciprocalOutMax">[]</P>
          <P Name="ReciprocalOutDataTypeStr">Inherit: Inherit via internal rule</P>
          <P Name="DivideOutMin">[]</P>
          <P Name="DivideOutMax">[]</P>
          <P Name="DivideOutDataTypeStr">Inherit: Inherit via internal rule</P>
          <P Name="TunerSelectOption">Frequency Response Based</P>
        </InstanceData>
      </Block>
      <Block BlockType="Scope" Name="Scope1" SID="73">
        <P Name="Ports">[1]</P>
        <P Name="Position">[420, 239, 450, 271]</P>
        <P Name="ZOrder">391</P>
        <P Name="FontName">Arial</P>
        <P Name="FontSize">14</P>
        <P Name="ScopeSpecificationString">Simulink.scopes.TimeScopeBlockCfg(&apos;CurrentConfiguration&apos;, extmgr.ConfigurationSet(extmgr.Configuration(&apos;Core&apos;,&apos;General UI&apos;,true,&apos;FigureColor&apos;,[0.8 0.8 0.8]),extmgr.Configuration(&apos;Core&apos;,&apos;Source UI&apos;,true),extmgr.Configuration(&apos;Sources&apos;,&apos;WiredSimulink&apos;,true,&apos;DataLoggingVariableName&apos;,&apos;ScopeData3&apos;),extmgr.Configuration(&apos;Visuals&apos;,&apos;Time Domain&apos;,true,&apos;SerializedDisplays&apos;,{struct(&apos;MinYLimReal&apos;,&apos;-15.35636&apos;,&apos;MaxYLimReal&apos;,&apos;111.3192&apos;,&apos;YLabelReal&apos;,&apos;&apos;,&apos;MinYLimMag&apos;,&apos;0.00000&apos;,&apos;MaxYLimMag&apos;,&apos;111.3192&apos;,&apos;LegendVisibility&apos;,&apos;On&apos;,&apos;XGrid&apos;,true,&apos;YGrid&apos;,true,&apos;PlotMagPhase&apos;,false,&apos;AxesColor&apos;,[1 1 1],&apos;AxesTickColor&apos;,[0 0 0],&apos;ColorOrder&apos;,[0 0.447058823529412 0.741176470588235;0.850980392156863 0.325490196078431 0.0980392156862745;0.929411764705882 0.694117647058824 0.125490196078431;0.494117647058824 0.184313725490196 0.556862745098039;0.466666666666667 0.674509803921569 0.188235294117647;0.301960784313725 0.745098039215686 0.933333333333333;0.635294117647059 0.0784313725490196 0.184313725490196],&apos;Title&apos;,&apos;%&lt;SignalLabel&gt;&apos;,&apos;LinePropertiesCache&apos;,{{struct(&apos;Color&apos;,[0 0 1],&apos;LineStyle&apos;,&apos;-&apos;,&apos;LineWidth&apos;,1,&apos;Marker&apos;,&apos;none&apos;,&apos;Visible&apos;,&apos;on&apos;)}},&apos;UserDefinedChannelNames&apos;,{{&apos;Control Input&apos;}},&apos;NumLines&apos;,1,&apos;LineNames&apos;,{{&apos;Control Input&apos;}},&apos;ShowContent&apos;,true,&apos;Placement&apos;,1)},&apos;DisplayPropertyDefaults&apos;,struct(&apos;MinYLimReal&apos;,&apos;-15.35636&apos;,&apos;MaxYLimReal&apos;,&apos;111.3192&apos;,&apos;YLabelReal&apos;,&apos;&apos;,&apos;MinYLimMag&apos;,&apos;0.00000&apos;,&apos;MaxYLimMag&apos;,&apos;111.3192&apos;,&apos;LegendVisibility&apos;,&apos;On&apos;,&apos;XGrid&apos;,true,&apos;YGrid&apos;,true,&apos;PlotMagPhase&apos;,false,&apos;AxesColor&apos;,[1 1 1],&apos;AxesTickColor&apos;,[0 0 0],&apos;ColorOrder&apos;,[1 1 0.0666666666666667;0.0745098039215686 0.623529411764706 1;1 0.411764705882353 0.16078431372549;0.392156862745098 0.831372549019608 0.0745098039215686;0.717647058823529 0.274509803921569 1;0.0588235294117647 1 1;1 0.0745098039215686 0.650980392156863],&apos;Title&apos;,&apos;%&lt;SignalLabel&gt;&apos;),&apos;DisplayContentCache&apos;,[]),extmgr.Configuration(&apos;Tools&apos;,&apos;Plot Navigation&apos;,true,&apos;OnceAtStop&apos;,false),extmgr.Configuration(&apos;Tools&apos;,&apos;Measurements&apos;,true,&apos;Version&apos;,&apos;2017b&apos;)),&apos;Version&apos;,&apos;2017b&apos;,&apos;Position&apos;,[348 121 685 438])</P>
        <P Name="NumInputPorts">1</P>
        <P Name="Floating">off</P>
      </Block>
      <Block BlockType="Scope" Name="Scope10" SID="21">
        <P Name="Ports">[1]</P>
        <P Name="Position">[1315, -476, 1345, -444]</P>
        <P Name="ZOrder">260</P>
        <P Name="FontName">Arial</P>
        <P Name="FontSize">14</P>
        <P Name="ScopeSpecificationString">Simulink.scopes.TimeScopeBlockCfg(&apos;CurrentConfiguration&apos;, extmgr.ConfigurationSet(extmgr.Configuration(&apos;Core&apos;,&apos;General UI&apos;,true),extmgr.Configuration(&apos;Core&apos;,&apos;Source UI&apos;,true),extmgr.Configuration(&apos;Sources&apos;,&apos;WiredSimulink&apos;,true,&apos;DataLoggingVariableName&apos;,&apos;ScopeData2&apos;),extmgr.Configuration(&apos;Visuals&apos;,&apos;Time Domain&apos;,true,&apos;SerializedDisplays&apos;,{struct(&apos;MinYLimReal&apos;,&apos;-0.00648&apos;,&apos;MaxYLimReal&apos;,&apos;0.05829&apos;,&apos;YLabelReal&apos;,&apos;&apos;,&apos;MinYLimMag&apos;,&apos;0.00000&apos;,&apos;MaxYLimMag&apos;,&apos;0.05829&apos;,&apos;LegendVisibility&apos;,&apos;off&apos;,&apos;XGrid&apos;,true,&apos;YGrid&apos;,true,&apos;PlotMagPhase&apos;,false,&apos;AxesColor&apos;,[0 0 0],&apos;AxesTickColor&apos;,[0.686274509803922 0.686274509803922 0.686274509803922],&apos;ColorOrder&apos;,[1 1 0.0666666666666667;0.0745098039215686 0.623529411764706 1;1 0.411764705882353 0.16078431372549;0.392156862745098 0.831372549019608 0.0745098039215686;0.717647058823529 0.274509803921569 1;0.0588235294117647 1 1;1 0.0745098039215686 0.650980392156863],&apos;Title&apos;,&apos;%&lt;SignalLabel&gt;&apos;,&apos;LinePropertiesCache&apos;,{{}},&apos;UserDefinedChannelNames&apos;,{{}},&apos;NumLines&apos;,1,&apos;LineNames&apos;,{{&apos;Demux2/1&apos;}},&apos;ShowContent&apos;,true,&apos;Placement&apos;,1)},&apos;DisplayPropertyDefaults&apos;,struct(&apos;MinYLimReal&apos;,&apos;-0.00648&apos;,&apos;MaxYLimReal&apos;,&apos;0.05829&apos;,&apos;YLabelReal&apos;,&apos;&apos;,&apos;MinYLimMag&apos;,&apos;0.00000&apos;,&apos;MaxYLimMag&apos;,&apos;0.05829&apos;,&apos;LegendVisibility&apos;,&apos;off&apos;,&apos;XGrid&apos;,true,&apos;YGrid&apos;,true,&apos;PlotMagPhase&apos;,false,&apos;AxesColor&apos;,[0 0 0],&apos;AxesTickColor&apos;,[0.686274509803922 0.686274509803922 0.686274509803922],&apos;ColorOrder&apos;,[1 1 0.0666666666666667;0.0745098039215686 0.623529411764706 1;1 0.411764705882353 0.16078431372549;0.392156862745098 0.831372549019608 0.0745098039215686;0.717647058823529 0.274509803921569 1;0.0588235294117647 1 1;1 0.0745098039215686 0.650980392156863],&apos;Title&apos;,&apos;%&lt;SignalLabel&gt;&apos;),&apos;DisplayContentCache&apos;,[]),extmgr.Configuration(&apos;Tools&apos;,&apos;Plot Navigation&apos;,true,&apos;OnceAtStop&apos;,false),extmgr.Configuration(&apos;Tools&apos;,&apos;Measurements&apos;,true,&apos;Version&apos;,&apos;2017b&apos;)),&apos;Version&apos;,&apos;2017b&apos;,&apos;Position&apos;,[1 41 1366 651])</P>
        <P Name="NumInputPorts">1</P>
        <P Name="Floating">off</P>
      </Block>
      <Block BlockType="Scope" Name="Scope2" SID="153">
        <P Name="Ports">[1]</P>
        <P Name="Position">[1200, -426, 1230, -394]</P>
        <P Name="ZOrder">100000</P>
        <P Name="FontName">Arial</P>
        <P Name="FontSize">14</P>
        <P Name="ScopeSpecificationString">Simulink.scopes.TimeScopeBlockCfg(&apos;CurrentConfiguration&apos;, extmgr.ConfigurationSet(extmgr.Configuration(&apos;Core&apos;,&apos;General UI&apos;,true),extmgr.Configuration(&apos;Core&apos;,&apos;Source UI&apos;,true),extmgr.Configuration(&apos;Sources&apos;,&apos;WiredSimulink&apos;,true,&apos;DataLoggingVariableName&apos;,&apos;ScopeData5&apos;),extmgr.Configuration(&apos;Visuals&apos;,&apos;Time Domain&apos;,true,&apos;SerializedDisplays&apos;,{struct(&apos;MinYLimReal&apos;,&apos;-0.00648&apos;,&apos;MaxYLimReal&apos;,&apos;0.05829&apos;,&apos;YLabelReal&apos;,&apos;&apos;,&apos;MinYLimMag&apos;,&apos;0.00000&apos;,&apos;MaxYLimMag&apos;,&apos;0.05829&apos;,&apos;LegendVisibility&apos;,&apos;off&apos;,&apos;XGrid&apos;,true,&apos;YGrid&apos;,true,&apos;PlotMagPhase&apos;,false,&apos;AxesColor&apos;,[0 0 0],&apos;AxesTickColor&apos;,[0.686274509803922 0.686274509803922 0.686274509803922],&apos;ColorOrder&apos;,[1 1 0.0666666666666667;0.0745098039215686 0.623529411764706 1;1 0.411764705882353 0.16078431372549;0.392156862745098 0.831372549019608 0.0745098039215686;0.717647058823529 0.274509803921569 1;0.0588235294117647 1 1;1 0.0745098039215686 0.650980392156863],&apos;Title&apos;,&apos;%&lt;SignalLabel&gt;&apos;,&apos;LinePropertiesCache&apos;,{{}},&apos;UserDefinedChannelNames&apos;,{{}},&apos;NumLines&apos;,1,&apos;LineNames&apos;,{{&apos;Demux2/1&apos;}},&apos;ShowContent&apos;,true,&apos;Placement&apos;,1)},&apos;DisplayPropertyDefaults&apos;,struct(&apos;MinYLimReal&apos;,&apos;-0.00648&apos;,&apos;MaxYLimReal&apos;,&apos;0.05829&apos;,&apos;YLabelReal&apos;,&apos;&apos;,&apos;MinYLimMag&apos;,&apos;0.00000&apos;,&apos;MaxYLimMag&apos;,&apos;0.05829&apos;,&apos;LegendVisibility&apos;,&apos;off&apos;,&apos;XGrid&apos;,true,&apos;YGrid&apos;,true,&apos;PlotMagPhase&apos;,false,&apos;AxesColor&apos;,[0 0 0],&apos;AxesTickColor&apos;,[0.686274509803922 0.686274509803922 0.686274509803922],&apos;ColorOrder&apos;,[1 1 0.0666666666666667;0.0745098039215686 0.623529411764706 1;1 0.411764705882353 0.16078431372549;0.392156862745098 0.831372549019608 0.0745098039215686;0.717647058823529 0.274509803921569 1;0.0588235294117647 1 1;1 0.0745098039215686 0.650980392156863],&apos;Title&apos;,&apos;%&lt;SignalLabel&gt;&apos;),&apos;DisplayContentCache&apos;,[]),extmgr.Configuration(&apos;Tools&apos;,&apos;Plot Navigation&apos;,true,&apos;OnceAtStop&apos;,false),extmgr.Configuration(&apos;Tools&apos;,&apos;Measurements&apos;,true,&apos;Version&apos;,&apos;2017b&apos;)),&apos;Version&apos;,&apos;2017b&apos;,&apos;Position&apos;,[1 41 1366 651])</P>
        <P Name="NumInputPorts">1</P>
        <P Name="Floating">off</P>
      </Block>
      <Block BlockType="Scope" Name="Scope3" SID="154">
        <P Name="Ports">[1]</P>
        <P Name="Position">[1170, -376, 1200, -344]</P>
        <P Name="ZOrder">100000</P>
        <P Name="FontName">Arial</P>
        <P Name="FontSize">14</P>
        <P Name="ScopeSpecificationString">Simulink.scopes.TimeScopeBlockCfg(&apos;CurrentConfiguration&apos;, extmgr.ConfigurationSet(extmgr.Configuration(&apos;Core&apos;,&apos;General UI&apos;,true),extmgr.Configuration(&apos;Core&apos;,&apos;Source UI&apos;,true),extmgr.Configuration(&apos;Sources&apos;,&apos;WiredSimulink&apos;,true,&apos;DataLoggingVariableName&apos;,&apos;ScopeData6&apos;),extmgr.Configuration(&apos;Visuals&apos;,&apos;Time Domain&apos;,true,&apos;SerializedDisplays&apos;,{struct(&apos;MinYLimReal&apos;,&apos;-0.00648&apos;,&apos;MaxYLimReal&apos;,&apos;0.05829&apos;,&apos;YLabelReal&apos;,&apos;&apos;,&apos;MinYLimMag&apos;,&apos;0.00000&apos;,&apos;MaxYLimMag&apos;,&apos;0.05829&apos;,&apos;LegendVisibility&apos;,&apos;off&apos;,&apos;XGrid&apos;,true,&apos;YGrid&apos;,true,&apos;PlotMagPhase&apos;,false,&apos;AxesColor&apos;,[0 0 0],&apos;AxesTickColor&apos;,[0.686274509803922 0.686274509803922 0.686274509803922],&apos;ColorOrder&apos;,[1 1 0.0666666666666667;0.0745098039215686 0.623529411764706 1;1 0.411764705882353 0.16078431372549;0.392156862745098 0.831372549019608 0.0745098039215686;0.717647058823529 0.274509803921569 1;0.0588235294117647 1 1;1 0.0745098039215686 0.650980392156863],&apos;Title&apos;,&apos;%&lt;SignalLabel&gt;&apos;,&apos;LinePropertiesCache&apos;,{{}},&apos;UserDefinedChannelNames&apos;,{{}},&apos;NumLines&apos;,1,&apos;LineNames&apos;,{{&apos;Demux2/1&apos;}},&apos;ShowContent&apos;,true,&apos;Placement&apos;,1)},&apos;DisplayPropertyDefaults&apos;,struct(&apos;MinYLimReal&apos;,&apos;-0.00648&apos;,&apos;MaxYLimReal&apos;,&apos;0.05829&apos;,&apos;YLabelReal&apos;,&apos;&apos;,&apos;MinYLimMag&apos;,&apos;0.00000&apos;,&apos;MaxYLimMag&apos;,&apos;0.05829&apos;,&apos;LegendVisibility&apos;,&apos;off&apos;,&apos;XGrid&apos;,true,&apos;YGrid&apos;,true,&apos;PlotMagPhase&apos;,false,&apos;AxesColor&apos;,[0 0 0],&apos;AxesTickColor&apos;,[0.686274509803922 0.686274509803922 0.686274509803922],&apos;ColorOrder&apos;,[1 1 0.0666666666666667;0.0745098039215686 0.623529411764706 1;1 0.411764705882353 0.16078431372549;0.392156862745098 0.831372549019608 0.0745098039215686;0.717647058823529 0.274509803921569 1;0.0588235294117647 1 1;1 0.0745098039215686 0.650980392156863],&apos;Title&apos;,&apos;%&lt;SignalLabel&gt;&apos;),&apos;DisplayContentCache&apos;,[]),extmgr.Configuration(&apos;Tools&apos;,&apos;Plot Navigation&apos;,true,&apos;OnceAtStop&apos;,false),extmgr.Configuration(&apos;Tools&apos;,&apos;Measurements&apos;,true,&apos;Version&apos;,&apos;2017b&apos;)),&apos;Version&apos;,&apos;2017b&apos;,&apos;Position&apos;,[1 41 1366 651])</P>
        <P Name="NumInputPorts">1</P>
        <P Name="Floating">off</P>
      </Block>
      <Block BlockType="Sin" Name="Sine Wave" SID="55">
        <P Name="Ports">[0, 1]</P>
        <P Name="Position">[-115, -715, -85, -685]</P>
        <P Name="ZOrder">377</P>
        <P Name="FontName">Arial</P>
        <P Name="FontSize">14</P>
        <P Name="Amplitude">8</P>
        <P Name="Frequency">50*2*pi</P>
        <P Name="SampleTime">0</P>
      </Block>
      <Block BlockType="Sin" Name="Sine Wave4" SID="56">
        <P Name="Ports">[0, 1]</P>
        <P Name="Position">[-115, -660, -85, -630]</P>
        <P Name="ZOrder">374</P>
        <P Name="FontName">Arial</P>
        <P Name="FontSize">14</P>
        <P Name="Amplitude">3</P>
        <P Name="Frequency">100*2*pi</P>
        <P Name="SampleTime">0</P>
      </Block>
      <Block BlockType="Sin" Name="Sine Wave5" SID="57">
        <P Name="Ports">[0, 1]</P>
        <P Name="Position">[-115, -610, -85, -580]</P>
        <P Name="ZOrder">375</P>
        <P Name="FontName">Arial</P>
        <P Name="FontSize">14</P>
        <P Name="Amplitude">5</P>
        <P Name="Frequency">80*2*pi</P>
        <P Name="SampleTime">0</P>
      </Block>
      <Block BlockType="SpectrumAnalyzer" Name="Spectrum&#xA;Analyzer1" SID="58">
        <P Name="Ports">[1]</P>
        <P Name="Position">[410, -691, 460, -639]</P>
        <P Name="ZOrder">378</P>
        <P Name="FontName">Arial</P>
        <P Name="FontSize">14</P>
        <P Name="ScopeSpecificationString">spbscopes.SpectrumAnalyzerBlockCfg(&apos;CurrentConfiguration&apos;, extmgr.ConfigurationSet(extmgr.Configuration(&apos;Core&apos;,&apos;General UI&apos;,true,&apos;FigureColor&apos;,[0.8 0.8 0.8]),extmgr.Configuration(&apos;Core&apos;,&apos;Source UI&apos;,true),extmgr.Configuration(&apos;Sources&apos;,&apos;WiredSimulink&apos;,true),extmgr.Configuration(&apos;Sources&apos;,&apos;SimulinkEvent&apos;,false),extmgr.Configuration(&apos;Sources&apos;,&apos;Simulink&apos;,false),extmgr.Configuration(&apos;Sources&apos;,&apos;SPTool&apos;,false),extmgr.Configuration(&apos;Sources&apos;,&apos;File&apos;,false),extmgr.Configuration(&apos;Sources&apos;,&apos;Workspace&apos;,false),extmgr.Configuration(&apos;Sources&apos;,&apos;Streaming&apos;,false),extmgr.Configuration(&apos;Visuals&apos;,&apos;Spectrum&apos;,true,&apos;AxesProperties&apos;,struct(&apos;Color&apos;,{[1 1 1],[1 1 1]},&apos;XColor&apos;,{[0 0 0],[0 0 0]},&apos;YColor&apos;,{[0 0 0],[0 0 0]},&apos;ZColor&apos;,{[0 0 0],[0 0 0]},&apos;XGrid&apos;,{&apos;on&apos;,&apos;on&apos;},&apos;YGrid&apos;,{&apos;on&apos;,&apos;on&apos;},&apos;ZGrid&apos;,{&apos;off&apos;,&apos;off&apos;},&apos;Box&apos;,{&apos;on&apos;,&apos;on&apos;},&apos;XScale&apos;,{&apos;linear&apos;,&apos;linear&apos;},&apos;YScale&apos;,{&apos;linear&apos;,&apos;linear&apos;},&apos;ZScale&apos;,{&apos;linear&apos;,&apos;linear&apos;},&apos;XDir&apos;,{&apos;normal&apos;,&apos;normal&apos;},&apos;YDir&apos;,{&apos;normal&apos;,&apos;normal&apos;},&apos;ZDir&apos;,{&apos;normal&apos;,&apos;normal&apos;},&apos;XTickMode&apos;,{&apos;auto&apos;,&apos;auto&apos;},&apos;YTickMode&apos;,{&apos;auto&apos;,&apos;auto&apos;},&apos;ZTickMode&apos;,{&apos;auto&apos;,&apos;auto&apos;},&apos;XTickLabelMode&apos;,{&apos;auto&apos;,&apos;auto&apos;},&apos;YTickLabelMode&apos;,{&apos;auto&apos;,&apos;auto&apos;},&apos;ZTickLabelMode&apos;,{&apos;manual&apos;,&apos;manual&apos;},&apos;ZTickLabel&apos;,{&apos;&apos;,&apos;&apos;},&apos;FontName&apos;,{&apos;Helvetica&apos;,&apos;Helvetica&apos;},&apos;FontSize&apos;,{8.5,8.5},&apos;FontUnits&apos;,{&apos;points&apos;,&apos;points&apos;},&apos;FontWeight&apos;,{&apos;normal&apos;,&apos;normal&apos;},&apos;Title&apos;,{&apos;&apos;,&apos;&apos;},&apos;XLabel&apos;,{&apos;Frequency (Hz)&apos;,&apos;&apos;},&apos;YLabel&apos;,{&apos; Vrms&apos;,&apos;&apos;},&apos;ZLabel&apos;,{&apos;&apos;,&apos;&apos;}),&apos;LineProperties&apos;,struct(&apos;DisplayName&apos;,&apos;Input Vibration&apos;,&apos;Color&apos;,[0 0 1],&apos;LineStyle&apos;,&apos;-&apos;,&apos;LineWidth&apos;,1,&apos;Marker&apos;,&apos;none&apos;,&apos;MarkerSize&apos;,6,&apos;MarkerEdgeColor&apos;,&apos;auto&apos;,&apos;MarkerFaceColor&apos;,&apos;none&apos;,&apos;Visible&apos;,&apos;on&apos;),&apos;Legend&apos;,true,&apos;MinYLim&apos;,&apos;-0.6936250519216662358&apos;,&apos;MaxYLim&apos;,&apos;6.2675446404045827009&apos;,&apos;SpectrumType&apos;,&apos;RMS&apos;,&apos;SampleRate&apos;,&apos;1000&apos;,&apos;Span&apos;,&apos;500&apos;,&apos;StartFrequency&apos;,&apos;0&apos;,&apos;StopFrequency&apos;,&apos;500&apos;,&apos;TwoSidedSpectrum&apos;,false,&apos;IsSpanValuesValid&apos;,true,&apos;TraceOptionsPanelToggleState&apos;,1,&apos;SpanEditBoxDirtyState&apos;,true,&apos;IsSpanCFSettingDirty&apos;,true,&apos;ShowSettingsDialog&apos;,true,&apos;FrequencyResolutionMethod&apos;,&apos;WindowLength&apos;,&apos;FrequencyResolutionMethodWelch&apos;,&apos;WindowLength&apos;,&apos;WindowOptionsPanelToggleState&apos;,1,&apos;UserDefinedChannelNames&apos;,{&apos;Input Vibration&apos;},&apos;SpectralMaskProperties&apos;,struct(&apos;EnabledMasks&apos;,&apos;None&apos;,&apos;UpperMask&apos;,Inf,&apos;LowerMask&apos;,-Inf,&apos;ReferenceLevel&apos;,&apos;Custom&apos;,&apos;CustomReferenceLevel&apos;,0,&apos;SelectedChannel&apos;,1,&apos;MaskFrequencyOffset&apos;,0)),extmgr.Configuration(&apos;Visuals&apos;,&apos;Constellation&apos;,false),extmgr.Configuration(&apos;Visuals&apos;,&apos;Eye Diagram&apos;,false),extmgr.Configuration(&apos;Visuals&apos;,&apos;Array Plot&apos;,false),extmgr.Configuration(&apos;Visuals&apos;,&apos;Video&apos;,false),extmgr.Configuration(&apos;Visuals&apos;,&apos;PhasedMatrix&apos;,false),extmgr.Configuration(&apos;Visuals&apos;,&apos;IntensityVisual&apos;,false),extmgr.Configuration(&apos;Visuals&apos;,&apos;ScenarioVisual&apos;,false),extmgr.Configuration(&apos;Visuals&apos;,&apos;TimeVisual&apos;,false),extmgr.Configuration(&apos;Visuals&apos;,&apos;BodeVisual&apos;,false),extmgr.Configuration(&apos;Visuals&apos;,&apos;PZMapVisual&apos;,false),extmgr.Configuration(&apos;Visuals&apos;,&apos;NicholsVisual&apos;,false),extmgr.Configuration(&apos;Visuals&apos;,&apos;MarginsVisual&apos;,false),extmgr.Configuration(&apos;Visuals&apos;,&apos;SigmaVisual&apos;,false),extmgr.Configuration(&apos;Visuals&apos;,&apos;LinearStepVisual&apos;,false),extmgr.Configuration(&apos;Visuals&apos;,&apos;Time Domain&apos;,false),extmgr.Configuration(&apos;Visuals&apos;,&apos;Matrix&apos;,false),extmgr.Configuration(&apos;Tools&apos;,&apos;Plot Navigation&apos;,true),extmgr.Configuration(&apos;Tools&apos;,&apos;Measurements&apos;,true,&apos;Measurements&apos;,struct(&apos;spectrumsettings&apos;,[]),&apos;Version&apos;,&apos;2018a&apos;),extmgr.Configuration(&apos;Tools&apos;,&apos;Requirement viewer&apos;,false),extmgr.Configuration(&apos;Tools&apos;,&apos;Check block zoom&apos;,false),extmgr.Configuration(&apos;Tools&apos;,&apos;Response Optimization&apos;,false),extmgr.Configuration(&apos;Tools&apos;,&apos;Instrumentation Sets&apos;,false),extmgr.Configuration(&apos;Tools&apos;,&apos;Image Tool&apos;,false),extmgr.Configuration(&apos;Tools&apos;,&apos;Pixel Region&apos;,false),extmgr.Configuration(&apos;Tools&apos;,&apos;Image Navigation Tools&apos;,false)),&apos;Version&apos;,&apos;2018a&apos;,&apos;Position&apos;,[1 41 1366 651])</P>
      </Block>
      <Block BlockType="SpectrumAnalyzer" Name="Spectrum&#xA;Analyzer2" SID="63">
        <P Name="Ports">[1]</P>
        <P Name="Position">[1125, -656, 1175, -604]</P>
        <P Name="ZOrder">382</P>
        <P Name="FontName">Arial</P>
        <P Name="FontSize">14</P>
        <P Name="ScopeSpecificationString">spbscopes.SpectrumAnalyzerBlockCfg(&apos;CurrentConfiguration&apos;, extmgr.ConfigurationSet(extmgr.Configuration(&apos;Core&apos;,&apos;General UI&apos;,true,&apos;FigureColor&apos;,[0.8 0.8 0.8]),extmgr.Configuration(&apos;Core&apos;,&apos;Source UI&apos;,true),extmgr.Configuration(&apos;Sources&apos;,&apos;WiredSimulink&apos;,true),extmgr.Configuration(&apos;Sources&apos;,&apos;SimulinkEvent&apos;,false),extmgr.Configuration(&apos;Sources&apos;,&apos;Simulink&apos;,false),extmgr.Configuration(&apos;Sources&apos;,&apos;SPTool&apos;,false),extmgr.Configuration(&apos;Sources&apos;,&apos;File&apos;,false),extmgr.Configuration(&apos;Sources&apos;,&apos;Workspace&apos;,false),extmgr.Configuration(&apos;Sources&apos;,&apos;Streaming&apos;,false),extmgr.Configuration(&apos;Visuals&apos;,&apos;Spectrum&apos;,true,&apos;AxesProperties&apos;,struct(&apos;Color&apos;,{[1 1 1],[1 1 1]},&apos;XColor&apos;,{[0 0 0],[0 0 0]},&apos;YColor&apos;,{[0 0 0],[0 0 0]},&apos;ZColor&apos;,{[0 0 0],[0 0 0]},&apos;XGrid&apos;,{&apos;on&apos;,&apos;on&apos;},&apos;YGrid&apos;,{&apos;on&apos;,&apos;on&apos;},&apos;ZGrid&apos;,{&apos;off&apos;,&apos;off&apos;},&apos;Box&apos;,{&apos;on&apos;,&apos;on&apos;},&apos;XScale&apos;,{&apos;linear&apos;,&apos;linear&apos;},&apos;YScale&apos;,{&apos;linear&apos;,&apos;linear&apos;},&apos;ZScale&apos;,{&apos;linear&apos;,&apos;linear&apos;},&apos;XDir&apos;,{&apos;normal&apos;,&apos;normal&apos;},&apos;YDir&apos;,{&apos;normal&apos;,&apos;normal&apos;},&apos;ZDir&apos;,{&apos;normal&apos;,&apos;normal&apos;},&apos;XTickMode&apos;,{&apos;auto&apos;,&apos;auto&apos;},&apos;YTickMode&apos;,{&apos;auto&apos;,&apos;auto&apos;},&apos;ZTickMode&apos;,{&apos;auto&apos;,&apos;auto&apos;},&apos;XTickLabelMode&apos;,{&apos;manual&apos;,&apos;manual&apos;},&apos;YTickLabelMode&apos;,{&apos;auto&apos;,&apos;auto&apos;},&apos;ZTickLabelMode&apos;,{&apos;manual&apos;,&apos;manual&apos;},&apos;XTickLabel&apos;,{&apos;&apos;,&apos;&apos;},&apos;ZTickLabel&apos;,{&apos;&apos;,&apos;&apos;},&apos;FontName&apos;,{&apos;Helvetica&apos;,&apos;Helvetica&apos;},&apos;FontSize&apos;,{8.5,8.5},&apos;FontUnits&apos;,{&apos;points&apos;,&apos;points&apos;},&apos;FontWeight&apos;,{&apos;normal&apos;,&apos;normal&apos;},&apos;Title&apos;,{&apos;&apos;,&apos;&apos;},&apos;XLabel&apos;,{&apos;Frequency&apos;,&apos;&apos;},&apos;YLabel&apos;,{&apos; Vrms&apos;,&apos;&apos;},&apos;ZLabel&apos;,{&apos;&apos;,&apos;&apos;}),&apos;LineProperties&apos;,struct(&apos;DisplayName&apos;,&apos;Hand Acceleration&apos;,&apos;Color&apos;,[0 0 1],&apos;LineStyle&apos;,&apos;-&apos;,&apos;LineWidth&apos;,1,&apos;Marker&apos;,&apos;none&apos;,&apos;MarkerSize&apos;,6,&apos;MarkerEdgeColor&apos;,&apos;auto&apos;,&apos;MarkerFaceColor&apos;,&apos;none&apos;,&apos;Visible&apos;,&apos;on&apos;),&apos;Legend&apos;,true,&apos;MinYLim&apos;,&apos;-0.34656410563203327024&apos;,&apos;MaxYLim&apos;,&apos;3.1197162139037697415&apos;,&apos;SpectrumType&apos;,&apos;RMS&apos;,&apos;SampleRate&apos;,&apos;1000&apos;,&apos;Span&apos;,&apos;500&apos;,&apos;StartFrequency&apos;,&apos;0&apos;,&apos;StopFrequency&apos;,&apos;500&apos;,&apos;TwoSidedSpectrum&apos;,false,&apos;IsSpanValuesValid&apos;,true,&apos;TraceOptionsPanelToggleState&apos;,1,&apos;SpanEditBoxDirtyState&apos;,true,&apos;IsSpanCFSettingDirty&apos;,true,&apos;ShowSettingsDialog&apos;,true,&apos;FrequencyResolutionMethod&apos;,&apos;WindowLength&apos;,&apos;FrequencyResolutionMethodWelch&apos;,&apos;WindowLength&apos;,&apos;WindowOptionsPanelToggleState&apos;,1,&apos;UserDefinedChannelNames&apos;,{&apos;Hand Acceleration&apos;},&apos;SpectralMaskProperties&apos;,struct(&apos;EnabledMasks&apos;,&apos;None&apos;,&apos;UpperMask&apos;,Inf,&apos;LowerMask&apos;,-Inf,&apos;ReferenceLevel&apos;,&apos;Custom&apos;,&apos;CustomReferenceLevel&apos;,0,&apos;SelectedChannel&apos;,1,&apos;MaskFrequencyOffset&apos;,0)),extmgr.Configuration(&apos;Visuals&apos;,&apos;Constellation&apos;,false),extmgr.Configuration(&apos;Visuals&apos;,&apos;Eye Diagram&apos;,false),extmgr.Configuration(&apos;Visuals&apos;,&apos;Array Plot&apos;,false),extmgr.Configuration(&apos;Visuals&apos;,&apos;Video&apos;,false),extmgr.Configuration(&apos;Visuals&apos;,&apos;PhasedMatrix&apos;,false),extmgr.Configuration(&apos;Visuals&apos;,&apos;IntensityVisual&apos;,false),extmgr.Configuration(&apos;Visuals&apos;,&apos;ScenarioVisual&apos;,false),extmgr.Configuration(&apos;Visuals&apos;,&apos;TimeVisual&apos;,false),extmgr.Configuration(&apos;Visuals&apos;,&apos;BodeVisual&apos;,false),extmgr.Configuration(&apos;Visuals&apos;,&apos;PZMapVisual&apos;,false),extmgr.Configuration(&apos;Visuals&apos;,&apos;NicholsVisual&apos;,false),extmgr.Configuration(&apos;Visuals&apos;,&apos;MarginsVisual&apos;,false),extmgr.Configuration(&apos;Visuals&apos;,&apos;SigmaVisual&apos;,false),extmgr.Configuration(&apos;Visuals&apos;,&apos;LinearStepVisual&apos;,false),extmgr.Configuration(&apos;Visuals&apos;,&apos;Time Domain&apos;,false),extmgr.Configuration(&apos;Visuals&apos;,&apos;Matrix&apos;,false),extmgr.Configuration(&apos;Tools&apos;,&apos;Plot Navigation&apos;,true),extmgr.Configuration(&apos;Tools&apos;,&apos;Measurements&apos;,true,&apos;Measurements&apos;,struct(&apos;spectrumsettings&apos;,[]),&apos;Version&apos;,&apos;2018a&apos;),extmgr.Configuration(&apos;Tools&apos;,&apos;Requirement viewer&apos;,false),extmgr.Configuration(&apos;Tools&apos;,&apos;Check block zoom&apos;,false),extmgr.Configuration(&apos;Tools&apos;,&apos;Response Optimization&apos;,false),extmgr.Configuration(&apos;Tools&apos;,&apos;Instrumentation Sets&apos;,false),extmgr.Configuration(&apos;Tools&apos;,&apos;Image Navigation Tools&apos;,false),extmgr.Configuration(&apos;Tools&apos;,&apos;Image Tool&apos;,false),extmgr.Configuration(&apos;Tools&apos;,&apos;Pixel Region&apos;,false)),&apos;Version&apos;,&apos;2018a&apos;,&apos;Position&apos;,[517 186 828 450],&apos;VisibleAtModelOpen&apos;,&apos;on&apos;)</P>
      </Block>
      <Block BlockType="Sum" Name="Sum1" SID="158">
        <P Name="Ports">[3, 1]</P>
        <P Name="Position">[25, -650, 45, -610]</P>
        <P Name="ZOrder">100000</P>
        <P Name="ShowName">off</P>
        <P Name="FontName">Arial</P>
        <P Name="FontSize">14</P>
        <P Name="Inputs">+++</P>
        <P Name="InputSameDT">off</P>
        <P Name="OutDataTypeStr">Inherit: Inherit via internal rule</P>
        <P Name="SaturateOnIntegerOverflow">off</P>
      </Block>
      <Block BlockType="Sum" Name="Sum2" SID="28">
        <P Name="Ports">[2, 1]</P>
        <P Name="Position">[360, -413, 425, -362]</P>
        <P Name="ZOrder">285</P>
        <P Name="ShowName">off</P>
        <P Name="FontName">Arial</P>
        <P Name="FontSize">14</P>
        <P Name="Inputs">+-</P>
        <P Name="InputSameDT">off</P>
        <P Name="OutDataTypeStr">Inherit: Inherit via internal rule</P>
        <P Name="SaturateOnIntegerOverflow">off</P>
      </Block>
      <Block BlockType="Sum" Name="Sum3" SID="159">
        <P Name="Ports">[2, 1]</P>
        <P Name="Position">[170, -615, 200, -575]</P>
        <P Name="ZOrder">100000</P>
        <P Name="ShowName">off</P>
        <P Name="FontName">Arial</P>
        <P Name="FontSize">14</P>
        <P Name="InputSameDT">off</P>
        <P Name="OutDataTypeStr">Inherit: Inherit via internal rule</P>
        <P Name="SaturateOnIntegerOverflow">off</P>
      </Block>
      <Block BlockType="Sum" Name="Sum4" SID="29">
        <P Name="Ports">[3, 1]</P>
        <P Name="Position">[605, -445, 655, -375]</P>
        <P Name="ZOrder">261</P>
        <P Name="ShowName">off</P>
        <P Name="FontName">Arial</P>
        <P Name="FontSize">14</P>
        <P Name="Inputs">+++</P>
        <P Name="InputSameDT">off</P>
        <P Name="OutDataTypeStr">Inherit: Inherit via internal rule</P>
        <P Name="SaturateOnIntegerOverflow">off</P>
      </Block>
      <Block BlockType="Sum" Name="Sum6" SID="31">
        <P Name="Ports">[2, 1]</P>
        <P Name="Position">[-130, -395, -70, -355]</P>
        <P Name="ZOrder">275</P>
        <P Name="ShowName">off</P>
        <P Name="FontName">Arial</P>
        <P Name="FontSize">18</P>
        <P Name="IconShape">round</P>
        <P Name="Inputs">|+-</P>
        <P Name="InputSameDT">off</P>
        <P Name="OutDataTypeStr">Inherit: Inherit via internal rule</P>
        <P Name="SaturateOnIntegerOverflow">off</P>
      </Block>
      <Block BlockType="ToWorkspace" Name="To Workspace" SID="157">
        <P Name="Ports">[1]</P>
        <P Name="Position">[725, -775, 785, -745]</P>
        <P Name="ZOrder">100000</P>
        <P Name="FontName">Arial</P>
        <P Name="FontSize">14</P>
        <P Name="VariableName">PID</P>
        <P Name="MaxDataPoints">inf</P>
        <P Name="Save2DSignal">2-D array (concatenate along first dimension)</P>
        <P Name="FixptAsFi">on</P>
        <P Name="SampleTime">-1</P>
      </Block>
      <Block BlockType="ZeroOrderHold" Name="Zero-Order&#xA;Hold2" SID="64">
        <P Name="Position">[1025, -645, 1060, -615]</P>
        <P Name="ZOrder">381</P>
        <P Name="FontName">Arial</P>
        <P Name="FontSize">14</P>
        <P Name="SampleTime">-1</P>
      </Block>
      <Block BlockType="ZeroOrderHold" Name="Zero-Order&#xA;Hold3" SID="60">
        <P Name="Position">[310, -680, 350, -650]</P>
        <P Name="ZOrder">376</P>
        <P Name="FontName">Arial</P>
        <P Name="FontSize">14</P>
        <P Name="SampleTime">-1</P>
      </Block>
      <Block BlockType="Gain" Name="inv(M)&#xA;2" SID="35">
        <P Name="Position">[700, -440, 765, -380]</P>
        <P Name="ZOrder">267</P>
        <P Name="FontName">Arial</P>
        <P Name="FontSize">14</P>
        <P Name="Gain">inv(M)</P>
        <P Name="Multiplication">Matrix(K*u)</P>
        <P Name="ParamDataTypeStr">Inherit: Inherit via internal rule</P>
        <P Name="OutDataTypeStr">Inherit: Inherit via internal rule</P>
        <P Name="SaturateOnIntegerOverflow">off</P>
      </Block>
      <Line>
        <P Name="ZOrder">2</P>
        <P Name="Src">2#out:1</P>
        <P Name="Points">[-175, 0; 0, -115]</P>
        <P Name="Dst">29#in:3</P>
      </Line>
      <Line>
        <P Name="ZOrder">185</P>
        <P Name="Src">72#out:1</P>
        <P Name="Points">[50, 0]</P>
        <Branch>
          <P Name="ZOrder">438</P>
          <P Name="Dst">7#in:1</P>
        </Branch>
        <Branch>
          <P Name="ZOrder">358</P>
          <P Name="Points">[0, 215]</P>
          <P Name="Dst">18#in:1</P>
        </Branch>
      </Line>
      <Line>
        <P Name="ZOrder">25</P>
        <P Name="Src">18#out:1</P>
        <P Name="Points">[-196, 0; 0, -215]</P>
        <P Name="Dst">29#in:2</P>
      </Line>
      <Line>
        <P Name="ZOrder">31</P>
        <P Name="Src">7#out:1</P>
        <P Name="Points">[126, 0]</P>
        <Branch>
          <P Name="ZOrder">483</P>
          <P Name="Points">[54, 0]</P>
          <P Name="Dst">21#in:1</P>
        </Branch>
        <Branch>
          <P Name="ZOrder">210</P>
          <P Name="Points">[0, 335; -1346, 0]</P>
          <P Name="Dst">31#in:2</P>
        </Branch>
      </Line>
      <Line>
        <P Name="ZOrder">34</P>
        <P Name="Src">15#out:1</P>
        <P Name="Points">[32, 0]</P>
        <Branch>
          <P Name="ZOrder">436</P>
          <P Name="Dst">72#in:1</P>
        </Branch>
        <Branch>
          <P Name="ZOrder">359</P>
          <P Name="Points">[0, 140]</P>
          <P Name="Dst">2#in:1</P>
        </Branch>
      </Line>
      <Line>
        <P Name="ZOrder">39</P>
        <P Name="Src">29#out:1</P>
        <P Name="Dst">35#in:1</P>
      </Line>
      <Line>
        <P Name="ZOrder">41</P>
        <P Name="Src">5#out:1</P>
        <P Name="Dst">31#in:1</P>
      </Line>
      <Line>
        <P Name="ZOrder">42</P>
        <P Name="Src">19#out:1</P>
        <P Name="Dst">29#in:1</P>
      </Line>
      <Line>
        <P Name="ZOrder">47</P>
        <P Name="Src">28#out:1</P>
        <P Name="Dst">19#in:3</P>
      </Line>
      <Line>
        <P Name="ZOrder">153</P>
        <P Name="Src">60#out:1</P>
        <P Name="Dst">58#in:1</P>
      </Line>
      <Line>
        <P Name="ZOrder">402</P>
        <P Name="Src">159#out:1</P>
        <P Name="Points">[58, 0]</P>
        <Branch>
          <P Name="ZOrder">159</P>
          <P Name="Points">[0, -70]</P>
          <P Name="Dst">60#in:1</P>
        </Branch>
        <Branch>
          <P Name="ZOrder">486</P>
          <P Name="Dst">54#in:1</P>
        </Branch>
        <Branch>
          <P Name="ZOrder">169</P>
          <P Name="Points">[0, 195]</P>
          <P Name="Dst">28#in:1</P>
        </Branch>
      </Line>
      <Line>
        <P Name="ZOrder">15</P>
        <P Name="Src">35#out:1</P>
        <P Name="Points">[7, 0]</P>
        <Branch>
          <P Name="ZOrder">440</P>
          <P Name="Dst">15#in:1</P>
        </Branch>
        <Branch>
          <P Name="ZOrder">183</P>
          <P Name="Points">[0, -180]</P>
          <P Name="Dst">61#in:1</P>
        </Branch>
      </Line>
      <Line>
        <P Name="ZOrder">165</P>
        <P Name="Src">61#out:1</P>
        <P Name="Points">[62, 0]</P>
        <Branch>
          <P Name="ZOrder">488</P>
          <P Name="Points">[0, -70]</P>
          <P Name="Dst">62#in:1</P>
        </Branch>
        <Branch>
          <P Name="ZOrder">164</P>
          <P Name="Dst">64#in:1</P>
        </Branch>
      </Line>
      <Line>
        <P Name="ZOrder">166</P>
        <P Name="Src">64#out:1</P>
        <P Name="Dst">63#in:1</P>
      </Line>
      <Line>
        <P Name="ZOrder">366</P>
        <P Name="Src">7#out:2</P>
        <P Name="Dst">153#in:1</P>
      </Line>
      <Line>
        <P Name="ZOrder">367</P>
        <P Name="Src">7#out:3</P>
        <P Name="Dst">154#in:1</P>
      </Line>
      <Line>
        <P Name="ZOrder">396</P>
        <P Name="Src">156#out:1</P>
        <P Name="Dst">157#in:1</P>
      </Line>
      <Line>
        <P Name="ZOrder">397</P>
        <P Name="Src">55#out:1</P>
        <P Name="Points">[43, 0; 0, 55]</P>
        <P Name="Dst">158#in:1</P>
      </Line>
      <Line>
        <P Name="ZOrder">398</P>
        <P Name="Src">56#out:1</P>
        <P Name="Points">[24, 0; 0, 15]</P>
        <P Name="Dst">158#in:2</P>
      </Line>
      <Line>
        <P Name="ZOrder">399</P>
        <P Name="Src">57#out:1</P>
        <P Name="Points">[50, 0; 0, -20]</P>
        <P Name="Dst">158#in:3</P>
      </Line>
      <Line>
        <P Name="ZOrder">400</P>
        <P Name="Src">160#out:1</P>
        <P Name="Points">[66, 0; 0, -55]</P>
        <P Name="Dst">159#in:2</P>
      </Line>
      <Line>
        <P Name="ZOrder">401</P>
        <P Name="Src">158#out:1</P>
        <P Name="Points">[43, 0; 0, 25]</P>
        <P Name="Dst">159#in:1</P>
      </Line>
      <Line>
        <P Name="ZOrder">429</P>
        <P Name="Src">105#out:1</P>
        <P Name="Points">[131, 0]</P>
        <Branch>
          <P Name="ZOrder">365</P>
          <P Name="Points">[0, 140]</P>
          <P Name="Dst">152#in:1</P>
        </Branch>
        <Branch>
          <P Name="ZOrder">364</P>
          <P Name="Points">[95, 0]</P>
          <Branch>
            <P Name="ZOrder">439</P>
            <P Name="Dst">28#in:2</P>
          </Branch>
          <Branch>
            <P Name="ZOrder">206</P>
            <P Name="Points">[0, -60]</P>
            <P Name="Dst">19#in:2</P>
          </Branch>
        </Branch>
      </Line>
      <Line>
        <P Name="ZOrder">430</P>
        <P Name="Src">31#out:1</P>
        <P Name="Dst">105#in:1</P>
      </Line>
      <Line>
        <P Name="ZOrder">484</P>
        <P Name="Src">168#out:1</P>
        <P Name="Dst">19#in:1</P>
      </Line>
    </System>
  </Model>
</ModelInformation>
