# Supplementary material for: Design of a robust active fuzzy parallel distributed compensation anti-vibration controller for a hand-glove system
Source: PeerJ Comput Sci. 2021 Oct 29;7:e756. doi: 10.7717/peerj-cs.756 (PMC8576561; doi:10.7717/peerj-cs.756)
Supplement: Supplemental Information 3 — The Simulink file for the simulation of the glove-hand system model with PID controller. It's outcome is the vibration received by user. [file peerj-cs-07-756-s003.slx › simulink/stateflow.xml]

<?xml version="1.0" encoding="utf-8"?>
<Stateflow>
  <machine id="1">
    <P Name="created">02-Dec-2018 21:13:10</P>
    <P Name="isLibrary">0</P>
    <P Name="sfVersion">80000014</P>
    <Children>
      <target id="2" name="sfun">
        <P Name="description">Default Simulink S-Function Target.</P>
      </target>
    </Children>
  </machine>
</Stateflow>
