# Supplementary material for: Design of a robust active fuzzy parallel distributed compensation anti-vibration controller for a hand-glove system
Source: PeerJ Comput Sci. 2021 Oct 29;7:e756. doi: 10.7717/peerj-cs.756 (PMC8576561; doi:10.7717/peerj-cs.756)
Supplement: Supplemental Information 4 — This mfile includes the parameters of the system and the active force controller parameters. This file needed to be run before the AFC simulink file. [file peerj-cs-07-756-s004.m]

clc
clear all

m1 = 0.4;
m2 = 0.01;
m3 = 0.078;


c1 = 1.00;
c2 = 36.00;
c3 = 1.53;


k1 = .01;
k2 = 3667;
k3 = 1152;%22152;


M = diag([m1 m2 m3]);

C = [-(c1+c2)    c2         0  ;
      c2      -(c2+c3)     c3  ;
      0          c3       -c3  ];
  
K =[-(k1+k2)     k2         0 ;
    k2       -(k2+k3)      k3  ;
      0          k3       -k3 ];
  
  
  Q=.0001;
  M_star=0.018;
