# Supplementary material for: Design of a robust active fuzzy parallel distributed compensation anti-vibration controller for a hand-glove system
Source: PeerJ Comput Sci. 2021 Oct 29;7:e756. doi: 10.7717/peerj-cs.756 (PMC8576561; doi:10.7717/peerj-cs.756)
Supplement: Supplemental Information 5 — The file shows the Simulink of the glove-hand system and the designed active force controller. [file peerj-cs-07-756-s005.slx › simulink/stateflow.xml]

<?xml version="1.0" encoding="utf-8"?>
<Stateflow>
  <machine id="1">
    <P Name="created">18-Dec-2018 17:59:34</P>
    <P Name="isLibrary">0</P>
    <P Name="sfVersion">80000014</P>
    <Children>
      <target id="2" name="sfun">
        <P Name="description">Default Simulink S-Function Target.</P>
      </target>
    </Children>
  </machine>
</Stateflow>
