# Supplementary material for: Design of a robust active fuzzy parallel distributed compensation anti-vibration controller for a hand-glove system
Source: PeerJ Comput Sci. 2021 Oct 29;7:e756. doi: 10.7717/peerj-cs.756 (PMC8576561; doi:10.7717/peerj-cs.756)
Supplement: Supplemental Information 8 — The simulink representation of the T-S model of the glove-hand system and the PDC controller are given in this file. The result represents the vibration at the user's hand. [file peerj-cs-07-756-s008.slx]

Archive with 32 entries (32 files):
- [Content_Types].xml
- _rels/.rels
- metadata/coreProperties.xml
- metadata/mwcoreProperties.xml
- metadata/mwcorePropertiesExtension.xml
- metadata/mwcorePropertiesReleaseInfo.xml
- metadata/thumbnail.png
- simulink/ScheduleCore.xml
- simulink/ScheduleEditor.xml
- simulink/_rels/blockdiagram.xml.rels
- simulink/_rels/configSetInfo.xml.rels
- simulink/bddefaults.xml
- simulink/blockdiagram.xml
- simulink/configSet0.xml
- simulink/configSetInfo.xml
- simulink/graphicalInterface.xml
- simulink/modelDictionary.xml
- simulink/plugins/AnimationPlugin.xml
- simulink/plugins/DiagnosticSuppressor.xml
- simulink/plugins/LogicAnalyzerPlugin.xml
- simulink/plugins/NotesPlugin.xml
- simulink/plugins/SLCCPlugin.xml
- simulink/plugins/SimscapeModelParametersPlugin.xml
- simulink/plugins/WebScopes_FoundationPlugin.xml
- simulink/plugins/slcheck_filter_plugin.xml
- simulink/stateflow/_rels/machine.xml.rels
- simulink/stateflow/chart_8.xml
- simulink/stateflow/machine.xml
- simulink/systems/_rels/system_root.xml.rels
- simulink/systems/system_26.xml
- simulink/systems/system_root.xml
- simulink/windowsInfo.xml
