# Supplementary material for: Design of a robust active fuzzy parallel distributed compensation anti-vibration controller for a hand-glove system
Source: PeerJ Comput Sci. 2021 Oct 29;7:e756. doi: 10.7717/peerj-cs.756 (PMC8576561; doi:10.7717/peerj-cs.756)
Supplement: Supplemental Information 8 — The simulink representation of the T-S model of the glove-hand system and the PDC controller are given in this file. The result represents the vibration at the user's hand. [file peerj-cs-07-756-s008.slx › metadata/mwcorePropertiesReleaseInfo.xml]

<?xml version="1.0" encoding="UTF-8"?>
<!-- Version information for MathWorks R2021a Release -->
<MathWorks_version_info>
  <version>9.10.0.1739362</version>
  <release>R2021a</release>
  <description>Update 5</description>
  <date>Aug 09 2021</date>
  <checksum>355558435</checksum>
</MathWorks_version_info>
