# Supplementary material for: Design of a robust active fuzzy parallel distributed compensation anti-vibration controller for a hand-glove system
Source: PeerJ Comput Sci. 2021 Oct 29;7:e756. doi: 10.7717/peerj-cs.756 (PMC8576561; doi:10.7717/peerj-cs.756)
Supplement: Supplemental Information 8 — The simulink representation of the T-S model of the glove-hand system and the PDC controller are given in this file. The result represents the vibration at the user's hand. [file peerj-cs-07-756-s008.slx › simulink/ScheduleCore.xml]

<?xml version="1.0" encoding="UTF-8"?>
<sltp_graph version="1.1" packageUris="http://schema.mathworks.com/mf0/sltp_mm/R2021a_202009111111">
  <sltp.mm.core.Context type="sltp.mm.core.Context" uuid="64aa6b7a-2ac3-4b2a-9634-6ad61c2cca82">
    <priorityDirection>HighNumberLast</priorityDirection>
    <editorState type="sltp.mm.core.EditorState" uuid="477dce3e-03ea-4190-9f72-9dbf0b5aea94">
      <isSynchronized>true</isSynchronized>
      <panelState type="sltp.mm.core.EditorPanelState" uuid="2f4946d9-4102-40b9-baf4-c47dfde57cf9"/>
    </editorState>
    <rootTask type="sltp.mm.core.Task" uuid="f5ba46d4-2cd6-4c61-985b-ac5f3c91875a">
      <context type="sltp.mm.core.Context" uuid="64aa6b7a-2ac3-4b2a-9634-6ad61c2cca82"/>
      <explicit>false</explicit>
      <name>Default</name>
      <priority>-2147483648</priority>
      <subgraph type="sltp.mm.core.Graph" uuid="643a7632-b6a9-490f-a10c-82685c6d3539">
        <tasks type="sltp.mm.core.Task" uuid="ddc325f8-93bc-4e9c-ab4f-266ef915cf31">
          <baseTask>true</baseTask>
          <context type="sltp.mm.core.Context" uuid="64aa6b7a-2ac3-4b2a-9634-6ad61c2cca82"/>
          <explicit>false</explicit>
          <id>1</id>
          <isTimed>true</isTimed>
          <name>Cont</name>
          <priority>40</priority>
          <rates type="sltp.mm.core.Rate" uuid="470524c7-ebe4-40ae-8a14-b0e67cf9a92e">
            <annotation>Cont</annotation>
            <color>255</color>
            <hasBlocks>true</hasBlocks>
            <identifier>Continuous00</identifier>
            <rateSpec type="sltp.mm.core.RateSpec">
              <period>0.0</period>
            </rateSpec>
            <sti>0</sti>
          </rates>
          <rates type="sltp.mm.core.Rate" uuid="b4c6df27-08f1-4987-8992-882e75169b78">
            <annotation>FiM</annotation>
            <color>-2139062017</color>
            <hasBlocks>true</hasBlocks>
            <rateSpec type="sltp.mm.core.RateSpec">
              <offset>1.0</offset>
              <period>0.0</period>
            </rateSpec>
            <sti>1</sti>
          </rates>
          <rates type="sltp.mm.core.Rate" uuid="a84c8832-04e3-4c9c-9c80-edfb448fbf50">
            <annotation>D1</annotation>
            <color>-436207361</color>
            <hasBlocks>true</hasBlocks>
            <rateSpec type="sltp.mm.core.RateSpec">
              <period>.001</period>
            </rateSpec>
            <sti>2</sti>
          </rates>
        </tasks>
      </subgraph>
    </rootTask>
  </sltp.mm.core.Context>
</sltp_graph>
