# Supplementary material for: Design of a robust active fuzzy parallel distributed compensation anti-vibration controller for a hand-glove system
Source: PeerJ Comput Sci. 2021 Oct 29;7:e756. doi: 10.7717/peerj-cs.756 (PMC8576561; doi:10.7717/peerj-cs.756)
Supplement: Supplemental Information 8 — The simulink representation of the T-S model of the glove-hand system and the PDC controller are given in this file. The result represents the vibration at the user's hand. [file peerj-cs-07-756-s008.slx › simulink/ScheduleEditor.xml]

<?xml version="1.0" encoding="UTF-8"?>
<sltp_editor version="1.1" packageUris="http://schema.mathworks.com/mf0/DiagramEditor/R2019a_20181107 http://schema.mathworks.com/mf0/SltpSyntax/R2020b_202007092240">
  <sltp.mm.syntax.Context type="sltp.mm.syntax.Context" uuid="8b6bdc0f-c3d2-4958-a654-a6bd943c3571">
    <rootGraph type="sltp.mm.syntax.Graph" uuid="fbbacb94-71d7-4822-9298-7e359a182028">
      <children type="sltp.mm.syntax.Node" uuid="e8d48895-068a-49a1-aabc-e11c48a5793c">
        <priority>40</priority>
        <rates type="sltp.mm.syntax.RateData">
          <color>#000000</color>
          <hasBlocks>true</hasBlocks>
          <rate>0</rate>
          <title>Cont</title>
        </rates>
        <rates type="sltp.mm.syntax.RateData">
          <color>#808080</color>
          <hasBlocks>true</hasBlocks>
          <rate>[0, 1]</rate>
          <title>FiM</title>
        </rates>
        <rates type="sltp.mm.syntax.RateData">
          <color>#e60000</color>
          <hasBlocks>true</hasBlocks>
          <rate>0.001</rate>
          <title>D1</title>
        </rates>
        <title>Cont</title>
        <type>base</type>
        <diagramElement type="diagram.editor.model.Entity" uuid="2682bccc-7a0d-4fb6-8bb2-bf9c0bc9b1bd"/>
        <subgraph type="sltp.mm.syntax.Graph" uuid="e1c38765-bac0-40a6-8e3d-97ba1c091d3e">
          <title>Cont</title>
          <diagramElement type="diagram.editor.model.Diagram" uuid="5f05ce49-67f4-43e2-b49a-52a72d747ba2"/>
        </subgraph>
      </children>
      <title>Default</title>
      <diagramElement type="diagram.editor.model.Diagram" uuid="bbe7f6de-736f-4ba0-9c1b-616167731a3d"/>
    </rootGraph>
  </sltp.mm.syntax.Context>
  <diagram.editor.model.Diagram type="diagram.editor.model.Diagram" uuid="bbe7f6de-736f-4ba0-9c1b-616167731a3d">
    <entities type="diagram.editor.model.Entity" uuid="2682bccc-7a0d-4fb6-8bb2-bf9c0bc9b1bd">
      <position>0,0</position>
      <size>0,0,0,0</size>
      <syntaxElement type="sltp.mm.syntax.Node" uuid="e8d48895-068a-49a1-aabc-e11c48a5793c"/>
      <title>Cont</title>
      <type>base</type>
      <subDiagram type="diagram.editor.model.Diagram" uuid="5f05ce49-67f4-43e2-b49a-52a72d747ba2">
        <position>0,0</position>
        <syntaxElement type="sltp.mm.syntax.Graph" uuid="e1c38765-bac0-40a6-8e3d-97ba1c091d3e"/>
        <title>Cont</title>
        <type>graph.Graph</type>
      </subDiagram>
    </entities>
    <syntaxElement type="sltp.mm.syntax.Graph" uuid="fbbacb94-71d7-4822-9298-7e359a182028"/>
    <title>Default</title>
    <type>graph.Graph</type>
  </diagram.editor.model.Diagram>
</sltp_editor>
