# Supplementary material for: Design of a robust active fuzzy parallel distributed compensation anti-vibration controller for a hand-glove system
Source: PeerJ Comput Sci. 2021 Oct 29;7:e756. doi: 10.7717/peerj-cs.756 (PMC8576561; doi:10.7717/peerj-cs.756)
Supplement: Supplemental Information 8 — The simulink representation of the T-S model of the glove-hand system and the PDC controller are given in this file. The result represents the vibration at the user's hand. [file peerj-cs-07-756-s008.slx › simulink/_rels/blockdiagram.xml.rels]

<?xml version="1.0" encoding="UTF-8" standalone="yes" ?><Relationships xmlns="http://schemas.openxmlformats.org/package/2006/relationships"><Relationship Id="AnimationPlugin" Target="plugins/AnimationPlugin.xml" Type="http://schemas.mathworks.com/simulinkModel/2014/relationships/pluginParameters"/><Relationship Id="DiagnosticSuppressor" Target="plugins/DiagnosticSuppressor.xml" Type="http://schemas.mathworks.com/simulinkModel/2014/relationships/pluginParameters"/><Relationship Id="LogicAnalyzerPlugin" Target="plugins/LogicAnalyzerPlugin.xml" Type="http://schemas.mathworks.com/simulinkModel/2014/relationships/pluginParameters"/><Relationship Id="NotesPlugin" Target="plugins/NotesPlugin.xml" Type="http://schemas.mathworks.com/simulinkModel/2014/relationships/pluginParameters"/><Relationship Id="SLCCPlugin" Target="plugins/SLCCPlugin.xml" Type="http://schemas.mathworks.com/simulinkModel/2014/relationships/pluginParameters"/><Relationship Id="ScheduleCore" Target="ScheduleCore.xml" Type="http://schemas.mathworks.com/simulink/2013/relationships/ScheduleCore"/><Relationship Id="ScheduleEditor" Target="ScheduleEditor.xml" Type="http://schemas.mathworks.com/simulink/2013/relationships/ScheduleEditor"/><Relationship Id="SimscapeModelParametersPlugin" Target="plugins/SimscapeModelParametersPlugin.xml" Type="http://schemas.mathworks.com/simulinkModel/2014/relationships/pluginParameters"/><Relationship Id="WebScopes_FoundationPlugin" Target="plugins/WebScopes_FoundationPlugin.xml" Type="http://schemas.mathworks.com/simulinkModel/2014/relationships/pluginParameters"/><Relationship Id="graphicalInterface" Target="graphicalInterface.xml" Type="http://schemas.mathworks.com/simulinkModel/2014/relationships/graphicalInterface"/><Relationship Id="slcheck_filter_plugin" Target="plugins/slcheck_filter_plugin.xml" Type="http://schemas.mathworks.com/simulinkModel/2014/relationships/pluginParameters"/><Relationship Id="stateflow_machine" Target="stateflow/machine.xml" Type="http://schemas.mathworks.com/simulinkModel/2014/relationships/stateflowMachine"/><Relationship Id="system_root" Target="systems/system_root.xml" Type="http://schemas.mathworks.com/simulink/2010/relationships/system"/><Relationship Id="windowsInfo" Target="windowsInfo.xml" Type="http://schemas.mathworks.com/simulinkModel/2019/relationships/windowsInfo"/></Relationships>
