# Supplementary material for: Design of a robust active fuzzy parallel distributed compensation anti-vibration controller for a hand-glove system
Source: PeerJ Comput Sci. 2021 Oct 29;7:e756. doi: 10.7717/peerj-cs.756 (PMC8576561; doi:10.7717/peerj-cs.756)
Supplement: Supplemental Information 8 — The simulink representation of the T-S model of the glove-hand system and the PDC controller are given in this file. The result represents the vibration at the user's hand. [file peerj-cs-07-756-s008.slx › simulink/blockdiagram.xml]

<?xml version="1.0" encoding="utf-8"?>
<ModelInformation Version="1.0">
  <Model>
    <P Name="ModelUUID">ff69a326-24e1-4244-8089-1e9cdb1ac700</P>
    <P Name="EnableAccessToBaseWorkspace">on</P>
    <P Name="SLXCompressionType">Normal</P>
    <P Name="ScopeRefreshTime">0.035000</P>
    <P Name="OverrideScopeRefreshTime">on</P>
    <P Name="DisableAllScopes">off</P>
    <P Name="DataTypeOverride">UseLocalSettings</P>
    <P Name="DataTypeOverrideAppliesTo">AllNumericTypes</P>
    <P Name="MinMaxOverflowLogging">UseLocalSettings</P>
    <P Name="MinMaxOverflowArchiveMode">Overwrite</P>
    <P Name="FPTRunName">Run 1</P>
    <P Name="MaxMDLFileLineLength">120</P>
    <P Name="LastSavedArchitecture">win64</P>
    <P Name="HideAutomaticNames">on</P>
    <P Name="SequenceViewerTimePrecision">3</P>
    <P Name="SequenceViewerHistory">1000</P>
    <ConfigManagerSettings>
      <P Name="ModifiedByFormat">%&lt;Auto&gt;</P>
      <P Name="ModifiedDateFormat">%&lt;Auto&gt;</P>
      <P Name="RTWModifiedTimeStamp">552852916</P>
      <P Name="ModelVersionFormat">%&lt;AutoIncrement:7.3&gt;</P>
    </ConfigManagerSettings>
    <EditorSettings>
      <P Name="SampleTimeColors">off</P>
      <P Name="SampleTimeAnnotations">off</P>
      <P Name="LibraryLinkDisplay">disabled</P>
      <P Name="WideLines">off</P>
      <P Name="ShowLineDimensions">off</P>
      <P Name="ShowPortDataTypes">off</P>
      <P Name="ShowAllPropagatedSignalLabels">off</P>
      <P Name="PortDataTypeDisplayFormat">AliasTypeOnly</P>
      <P Name="ShowEditTimeErrors">on</P>
      <P Name="ShowEditTimeWarnings">on</P>
      <P Name="ShowEditTimeAdvisorChecks">off</P>
      <P Name="ShowPortUnits">off</P>
      <P Name="ShowDesignRanges">off</P>
      <P Name="ShowLoopsOnError">on</P>
      <P Name="IgnoreBidirectionalLines">off</P>
      <P Name="ShowStorageClass">off</P>
      <P Name="ShowTestPointIcons">on</P>
      <P Name="ShowSignalResolutionIcons">on</P>
      <P Name="ShowViewerIcons">on</P>
      <P Name="VariantCondition">off</P>
      <P Name="ShowLinearizationAnnotations">on</P>
      <P Name="ShowVisualizeInsertedRTB">on</P>
      <P Name="ShowMarkup">on</P>
      <P Name="BlockNameDataTip">off</P>
      <P Name="BlockParametersDataTip">off</P>
      <P Name="BlockDescriptionStringDataTip">off</P>
      <P Name="BlockVariantConditionDataTip">off</P>
      <P Name="ToolBar">on</P>
      <P Name="StatusBar">on</P>
      <P Name="BrowserShowLibraryLinks">off</P>
      <P Name="FunctionConnectors">off</P>
      <P Name="ScheduleConnectors">off</P>
      <P Name="BrowserLookUnderMasks">off</P>
      <P Name="MultithreadedSim">on</P>
    </EditorSettings>
    <SimulationSettings>
      <P Name="SimulationMode">normal</P>
      <P Name="SILPILModeSetting">automated</P>
      <P Name="SILPILSystemUnderTest">topmodel</P>
      <P Name="SILPILSimulationModeTopModel">normal</P>
      <P Name="SILPILSimulationModeModelRef">normal</P>
      <P Name="SimTabSimulationMode">normal</P>
      <P Name="CodeVerificationMode">software-in-the-loop (sil)</P>
      <P Name="PauseTimes">5</P>
      <P Name="NumberOfSteps">1</P>
      <P Name="SnapshotBufferSize">10</P>
      <P Name="SnapshotInterval">10</P>
      <P Name="NumberOfLastSnapshots">0</P>
      <P Name="EnablePacing">off</P>
      <P Name="PacingRate">1</P>
      <P Name="LinearizationMsg">none</P>
      <P Name="Profile">off</P>
      <P Name="ParamWorkspaceSource">MATLABWorkspace</P>
      <P Name="AccelSystemTargetFile">accel.tlc</P>
      <P Name="AccelTemplateMakefile">accel_default_tmf</P>
      <P Name="AccelMakeCommand">make_rtw</P>
      <P Name="TryForcingSFcnDF">off</P>
      <Object PropName="DataLoggingOverride" ObjectID="1" ClassName="Simulink.SimulationData.ModelLoggingInfo">
        <P Name="model_" Class="char">$bdroot</P>
        <P Name="overrideMode_" Class="uint32">0U</P>
        <Array PropName="logAsSpecifiedByModels_" Type="Cell" Dimension="1*1">
          <Cell Class="char">$bdroot</Cell>
        </Array>
        <Array PropName="logAsSpecifiedByModelsSSIDs_" Type="Cell" Dimension="1*1">
          <Cell Class="double">[]</Cell>
        </Array>
      </Object>
    </SimulationSettings>
    <ExternalMode>
      <P Name="ExtModeBatchMode">off</P>
      <P Name="ExtModeEnableFloating">on</P>
      <P Name="ExtModeTrigType">manual</P>
      <P Name="ExtModeTrigMode">normal</P>
      <P Name="ExtModeTrigPort">1</P>
      <P Name="ExtModeTrigElement">any</P>
      <P Name="ExtModeTrigSignalOutputPortIndex">0</P>
      <P Name="ExtModeTrigDuration">1000</P>
      <P Name="ExtModeTrigDurationFloating">auto</P>
      <P Name="ExtModeTrigHoldOff">0</P>
      <P Name="ExtModeTrigDelay">0</P>
      <P Name="ExtModeTrigDirection">rising</P>
      <P Name="ExtModeTrigLevel">0</P>
      <P Name="ExtModeArchiveMode">off</P>
      <P Name="ExtModeAutoIncOneShot">off</P>
      <P Name="ExtModeIncDirWhenArm">off</P>
      <P Name="ExtModeAddSuffixToVar">off</P>
      <P Name="ExtModeWriteAllDataToWs">off</P>
      <P Name="ExtModeArmWhenConnect">on</P>
      <P Name="ExtModeSkipDownloadWhenConnect">off</P>
      <P Name="ExtModeLogAll">on</P>
      <P Name="ExtModeAutoUpdateStatusClock">on</P>
    </ExternalMode>
    <EngineSettings>
      <P Name="VariantFading">on</P>
    </EngineSettings>
    <ModelReferenceSettings>
      <P Name="ShowModelReferenceBlockVersion">off</P>
      <P Name="ShowModelReferenceBlockIO">off</P>
      <P Name="OrderedModelArguments">on</P>
    </ModelReferenceSettings>
    <ConcurrentExecutionSettings>
      <Object PropName="DataTransfer" ObjectID="2" ClassName="Simulink.GlobalDataTransfer">
        <P Name="DefaultTransitionBetweenSyncTasks" Class="char">Ensure deterministic transfer (maximum delay)</P>
        <P Name="DefaultTransitionBetweenAsyncTasks" Class="char">Ensure data integrity only</P>
        <P Name="DefaultTransitionBetweenContTasks" Class="char">Ensure deterministic transfer (minimum delay)</P>
        <P Name="DefaultExtrapolationMethodBetweenContTasks" Class="char">None</P>
      </Object>
      <P Name="ExplicitPartitioning">off</P>
    </ConcurrentExecutionSettings>
    <System Ref="system_root"/>
  </Model>
</ModelInformation>
