# Supplementary material for: Design of a robust active fuzzy parallel distributed compensation anti-vibration controller for a hand-glove system
Source: PeerJ Comput Sci. 2021 Oct 29;7:e756. doi: 10.7717/peerj-cs.756 (PMC8576561; doi:10.7717/peerj-cs.756)
Supplement: Supplemental Information 8 — The simulink representation of the T-S model of the glove-hand system and the PDC controller are given in this file. The result represents the vibration at the user's hand. [file peerj-cs-07-756-s008.slx › simulink/modelDictionary.xml]

<?xml version="1.0" encoding="UTF-8"?>
<MF0 version="1.1" defaultPackage="slid" packageUris="http://schema.mathworks.com/mf0/slid/R2020b_20191110">
  <System type="System" uuid="a267c099-796c-4802-80af-571628cefcdf">
    <Interface type="Interface" uuid="f5e607be-a622-4c8f-a8ac-1930493c6dd1"/>
  </System>
</MF0>
