# Supplementary material for: Design of a robust active fuzzy parallel distributed compensation anti-vibration controller for a hand-glove system
Source: PeerJ Comput Sci. 2021 Oct 29;7:e756. doi: 10.7717/peerj-cs.756 (PMC8576561; doi:10.7717/peerj-cs.756)
Supplement: Supplemental Information 8 — The simulink representation of the T-S model of the glove-hand system and the PDC controller are given in this file. The result represents the vibration at the user's hand. [file peerj-cs-07-756-s008.slx › simulink/plugins/SimscapeModelParametersPlugin.xml]

<?xml version="1.0" encoding="utf-8"?>
<SimscapeModelParametersPlugin>
  <P Name="SimscapeDaeAutoSolver">ode23t</P>
  <P Name="SimscapeModelParametersPlugin">on</P>
</SimscapeModelParametersPlugin>
