# Supplementary material for: Design of a robust active fuzzy parallel distributed compensation anti-vibration controller for a hand-glove system
Source: PeerJ Comput Sci. 2021 Oct 29;7:e756. doi: 10.7717/peerj-cs.756 (PMC8576561; doi:10.7717/peerj-cs.756)
Supplement: Supplemental Information 8 — The simulink representation of the T-S model of the glove-hand system and the PDC controller are given in this file. The result represents the vibration at the user's hand. [file peerj-cs-07-756-s008.slx › simulink/stateflow/chart_8.xml]

<?xml version="1.0" encoding="utf-8"?>
<chart id="8">
  <P Name="name">MATLAB Function</P>
  <P Name="windowPosition">[422 539.941 189 413]</P>
  <P Name="viewLimits">[0 156.75 0 153.75]</P>
  <P Name="screen">[1 1 3600 1200 1.180555555555556]</P>
  <P Name="viewObj">8</P>
  <P Name="ssIdHighWaterMark">6</P>
  <P Name="decomposition">CLUSTER_CHART</P>
  <P Name="type">EML_CHART</P>
  <P Name="chartFileNumber">2</P>
  <P Name="disableImplicitCasting">1</P>
  <eml>
    <P Name="name">fcn</P>
  </eml>
  <Children>
    <state SSID="1">
      <P Name="labelString">eML_blk_kernel()</P>
      <P Name="position">[18 64.5 118 66]</P>
      <P Name="fontSize">12</P>
      <P Name="superState">SUBCHART</P>
      <P Name="subviewer">8</P>
      <P Name="type">FUNC_STATE</P>
      <P Name="decomposition">CLUSTER_STATE</P>
      <eml>
        <P Name="isEML">1</P>
        <P Name="script">function [h1,h2] = fcn(m_h)

%if (1/m_h)&gt;=1.85 &amp;&amp; (1/m_h)&lt;=3.34
     h1 = 0.68*(1/m_h) -1.25;
     h2 = -0.68*(1/m_h) + 2.25;
%end

</P>
        <P Name="editorLayout" Class="double">Matrix(4,1)
[10.0, 5.0, 700.0, 500.0]</P>
      </eml>
    </state>
    <data SSID="4" name="m_h">
      <P Name="scope">INPUT_DATA</P>
      <props>
        <array>
          <P Name="size">-1</P>
        </array>
        <type>
          <P Name="method">SF_INHERITED_TYPE</P>
          <P Name="primitive">SF_DOUBLE_TYPE</P>
        </type>
        <P Name="complexity">SF_COMPLEX_INHERITED</P>
        <unit>
          <P Name="name">inherit</P>
        </unit>
      </props>
      <P Name="dataType">Inherit: Same as Simulink</P>
    </data>
    <data SSID="5" name="h1">
      <P Name="scope">OUTPUT_DATA</P>
      <props>
        <array>
          <P Name="size">-1</P>
        </array>
        <type>
          <P Name="method">SF_INHERITED_TYPE</P>
          <P Name="primitive">SF_DOUBLE_TYPE</P>
        </type>
        <P Name="complexity">SF_COMPLEX_INHERITED</P>
        <P Name="frame">SF_FRAME_NO</P>
        <unit>
          <P Name="name">inherit</P>
        </unit>
      </props>
      <P Name="dataType">Inherit: Same as Simulink</P>
    </data>
    <data SSID="6" name="h2">
      <P Name="scope">OUTPUT_DATA</P>
      <props>
        <array>
          <P Name="size">-1</P>
        </array>
        <type>
          <P Name="method">SF_INHERITED_TYPE</P>
          <P Name="primitive">SF_DOUBLE_TYPE</P>
          <P Name="isSigned">1</P>
          <P Name="wordLength">16</P>
        </type>
        <P Name="complexity">SF_COMPLEX_INHERITED</P>
        <P Name="frame">SF_FRAME_NO</P>
        <unit>
          <P Name="name">inherit</P>
        </unit>
      </props>
      <P Name="dataType">Inherit: Same as Simulink</P>
    </data>
    <transition SSID="2">
      <P Name="labelString">{eML_blk_kernel();}</P>
      <P Name="labelPosition">[28.125 13.875 102.544 14.964]</P>
      <P Name="fontSize">12</P>
      <src>
        <P Name="intersection">[0 0 1 0 23.5747 14.625 0 0]</P>
      </src>
      <dst>
        <P Name="SSID">3</P>
        <P Name="intersection">[1 0 -1 0 23.5747 42.5747 0 0]</P>
      </dst>
      <P Name="midPoint">[23.5747 24.9468]</P>
      <P Name="dataLimits">[21.175 25.975 14.625 42.575]</P>
      <P Name="subviewer">8</P>
      <P Name="drawStyle">SMART</P>
      <slide>
        <P Name="sticky">BOTH_STICK</P>
      </slide>
      <P Name="executionOrder">1</P>
    </transition>
    <junction SSID="3">
      <P Name="position">[23.5747 49.5747 7]</P>
      <P Name="subviewer">8</P>
      <P Name="type">CONNECTIVE_JUNCTION</P>
    </junction>
  </Children>
</chart>
