# Supplementary material for: Design of a robust active fuzzy parallel distributed compensation anti-vibration controller for a hand-glove system
Source: PeerJ Comput Sci. 2021 Oct 29;7:e756. doi: 10.7717/peerj-cs.756 (PMC8576561; doi:10.7717/peerj-cs.756)
Supplement: Supplemental Information 8 — The simulink representation of the T-S model of the glove-hand system and the PDC controller are given in this file. The result represents the vibration at the user's hand. [file peerj-cs-07-756-s008.slx › simulink/stateflow/machine.xml]

<?xml version="1.0" encoding="utf-8"?>
<Stateflow>
  <machine id="7">
    <P Name="sfVersion">80000041</P>
    <Children>
      <target id="16" name="sfun">
        <P Name="description">Default Simulink S-Function Target.</P>
      </target>
      <chart Ref="chart_8"/>
    </Children>
  </machine>
  <instance id="15">
    <P Name="machine">7</P>
    <P Name="name">MATLAB Function</P>
    <P Name="chart">8</P>
  </instance>
</Stateflow>
