# Supplementary material for: Design of a robust active fuzzy parallel distributed compensation anti-vibration controller for a hand-glove system
Source: PeerJ Comput Sci. 2021 Oct 29;7:e756. doi: 10.7717/peerj-cs.756 (PMC8576561; doi:10.7717/peerj-cs.756)
Supplement: Supplemental Information 8 — The simulink representation of the T-S model of the glove-hand system and the PDC controller are given in this file. The result represents the vibration at the user's hand. [file peerj-cs-07-756-s008.slx › simulink/systems/_rels/system_root.xml.rels]

<?xml version="1.0" encoding="UTF-8" standalone="yes" ?><Relationships xmlns="http://schemas.openxmlformats.org/package/2006/relationships"><Relationship Id="system_26" Target="system_26.xml" Type="http://schemas.mathworks.com/simulink/2010/relationships/system"/></Relationships>
