# Supplementary material for: Design of a robust active fuzzy parallel distributed compensation anti-vibration controller for a hand-glove system
Source: PeerJ Comput Sci. 2021 Oct 29;7:e756. doi: 10.7717/peerj-cs.756 (PMC8576561; doi:10.7717/peerj-cs.756)
Supplement: Supplemental Information 8 — The simulink representation of the T-S model of the glove-hand system and the PDC controller are given in this file. The result represents the vibration at the user's hand. [file peerj-cs-07-756-s008.slx › simulink/systems/system_26.xml]

<?xml version="1.0" encoding="utf-8"?>
<System>
  <P Name="Location">[223, 338, 826, 833]</P>
  <P Name="SystemRect">[0.000000, 0.000000, 0.000000, 0.000000]</P>
  <P Name="SetExecutionDomain">off</P>
  <P Name="ExecutionDomainType">Deduce</P>
  <P Name="SIDHighWatermark">31</P>
  <P Name="SimulinkSubDomain">Simulink</P>
  <Block BlockType="Inport" Name="m_h" SID="26::1">
    <P Name="Position">[20, 101, 40, 119]</P>
    <P Name="ZOrder">-1</P>
  </Block>
  <Block BlockType="Demux" Name=" Demux " SID="26::30">
    <P Name="Ports">[1, 1]</P>
    <P Name="Position">[270, 230, 320, 270]</P>
    <P Name="ZOrder">21</P>
    <P Name="Outputs">1</P>
  </Block>
  <Block BlockType="S-Function" Name=" SFunction " SID="26::29">
    <P Name="Tag">Stateflow S-Function 2</P>
    <P Name="Ports">[1, 3]</P>
    <P Name="Position">[180, 100, 230, 180]</P>
    <P Name="ZOrder">20</P>
    <P Name="FunctionName">sf_sfun</P>
    <P Name="PortCounts">[1 3]</P>
    <P Name="SFunctionDeploymentMode">off</P>
    <P Name="EnableBusSupport">on</P>
    <P Name="SFcnIsStateOwnerBlock">off</P>
    <Port>
      <P Name="PortNumber">2</P>
      <P Name="Name">h1</P>
    </Port>
    <Port>
      <P Name="PortNumber">3</P>
      <P Name="Name">h2</P>
    </Port>
  </Block>
  <Block BlockType="Terminator" Name=" Terminator " SID="26::31">
    <P Name="Position">[460, 241, 480, 259]</P>
    <P Name="ZOrder">22</P>
  </Block>
  <Block BlockType="Outport" Name="h1" SID="26::5">
    <P Name="Position">[460, 101, 480, 119]</P>
    <P Name="ZOrder">-5</P>
    <P Name="VectorParamsAs1DForOutWhenUnconnected">off</P>
  </Block>
  <Block BlockType="Outport" Name="h2" SID="26::22">
    <P Name="Position">[460, 136, 480, 154]</P>
    <P Name="ZOrder">13</P>
    <P Name="Port">2</P>
    <P Name="VectorParamsAs1DForOutWhenUnconnected">off</P>
  </Block>
  <Line>
    <P Name="ZOrder">24</P>
    <P Name="Src">26::1#out:1</P>
    <P Name="Points">[65, 0; 0, 30]</P>
    <P Name="Dst">26::29#in:1</P>
  </Line>
  <Line>
    <P Name="Name">h1</P>
    <P Name="ZOrder">25</P>
    <P Name="Labels">[0, 0]</P>
    <P Name="Src">26::29#out:2</P>
    <P Name="Points">[74, 0; 0, -30]</P>
    <P Name="Dst">26::5#in:1</P>
  </Line>
  <Line>
    <P Name="Name">h2</P>
    <P Name="ZOrder">26</P>
    <P Name="Labels">[0, 0]</P>
    <P Name="Src">26::29#out:3</P>
    <P Name="Points">[147, 0; 0, -20]</P>
    <P Name="Dst">26::22#in:1</P>
  </Line>
  <Line>
    <P Name="ZOrder">27</P>
    <P Name="Src">26::30#out:1</P>
    <P Name="Dst">26::31#in:1</P>
  </Line>
  <Line>
    <P Name="ZOrder">28</P>
    <P Name="Src">26::29#out:1</P>
    <P Name="Points">[16, 0; 0, 135]</P>
    <P Name="Dst">26::30#in:1</P>
  </Line>
</System>
