# Supplementary material for: Design of a robust active fuzzy parallel distributed compensation anti-vibration controller for a hand-glove system
Source: PeerJ Comput Sci. 2021 Oct 29;7:e756. doi: 10.7717/peerj-cs.756 (PMC8576561; doi:10.7717/peerj-cs.756)
Supplement: Supplemental Information 8 — The simulink representation of the T-S model of the glove-hand system and the PDC controller are given in this file. The result represents the vibration at the user's hand. [file peerj-cs-07-756-s008.slx › simulink/systems/system_root.xml]

<?xml version="1.0" encoding="utf-8"?>
<System>
  <P Name="Location">[-8, -8, 1374, 736]</P>
  <P Name="SystemRect">[0.000000, 0.000000, 0.000000, 0.000000]</P>
  <P Name="Open">on</P>
  <P Name="SetExecutionDomain">off</P>
  <P Name="ExecutionDomainType">Deduce</P>
  <P Name="ZoomFactor">80</P>
  <P Name="ReportName">simulink-default.rpt</P>
  <P Name="SIDHighWatermark">132</P>
  <P Name="SimulinkSubDomain">Simulink</P>
  <Block BlockType="Gain" Name="A1" SID="7">
    <P Name="Position">[720, 375, 750, 405]</P>
    <P Name="ZOrder">7</P>
    <P Name="BlockMirror">on</P>
    <P Name="NameLocation">top</P>
    <P Name="Gain">A1</P>
    <P Name="Multiplication">Matrix(K*u)</P>
  </Block>
  <Block BlockType="Gain" Name="A2" SID="29">
    <P Name="Position">[720, 465, 750, 495]</P>
    <P Name="ZOrder">345</P>
    <P Name="BlockMirror">on</P>
    <P Name="NameLocation">top</P>
    <P Name="Gain">A2</P>
    <P Name="Multiplication">Matrix(K*u)</P>
  </Block>
  <Block BlockType="Gain" Name="B" SID="8">
    <P Name="Position">[445, 295, 475, 325]</P>
    <P Name="ZOrder">8</P>
    <P Name="Gain">B1</P>
    <P Name="Multiplication">Matrix(K*u)</P>
  </Block>
  <Block BlockType="Reference" Name="Band-Limited&#xA;White Noise1" SID="125">
    <P Name="Ports">[0, 1]</P>
    <P Name="Position">[255, 30, 285, 60]</P>
    <P Name="ZOrder">100000</P>
    <P Name="LibraryVersion">1.480</P>
    <P Name="SourceBlock">simulink/Sources/Band-Limited
White Noise</P>
    <P Name="SourceType">Band-Limited White Noise.</P>
    <P Name="SourceProductBaseCode">SL</P>
    <InstanceData>
      <P Name="RTWMemSecFuncInitTerm">Inherit from model</P>
      <P Name="RTWMemSecFuncExecute">Inherit from model</P>
      <P Name="RTWMemSecDataConstants">Inherit from model</P>
      <P Name="RTWMemSecDataInternal">Inherit from model</P>
      <P Name="RTWMemSecDataParameters">Inherit from model</P>
      <P Name="ContentPreviewEnabled">off</P>
      <P Name="Cov">[0.0001]</P>
      <P Name="Ts">0.001</P>
      <P Name="seed">[23341]</P>
      <P Name="VectorParams1D">on</P>
    </InstanceData>
  </Block>
  <Block BlockType="Gain" Name="C" SID="5">
    <P Name="Position">[880, 295, 910, 325]</P>
    <P Name="ZOrder">5</P>
    <P Name="Gain">C1</P>
    <P Name="Multiplication">Matrix(K*u)</P>
  </Block>
  <Block BlockType="Clock" Name="Clock1" SID="132">
    <P Name="Position">[-320, 285, -300, 305]</P>
    <P Name="ZOrder">100000</P>
  </Block>
  <Block BlockType="Constant" Name="Constant" SID="6">
    <P Name="Position">[-5, 265, 25, 295]</P>
    <P Name="ZOrder">6</P>
    <P Name="Value">0</P>
  </Block>
  <Block BlockType="Constant" Name="Constant1" SID="75">
    <P Name="Position">[280, 440, 310, 470]</P>
    <P Name="ZOrder">100000</P>
    <P Name="Value">0</P>
  </Block>
  <Block BlockType="Scope" Name="Control Input&#xA;" SID="60">
    <P Name="Ports">[1]</P>
    <P Name="Position">[445, 369, 475, 401]</P>
    <P Name="ZOrder">100000</P>
    <P Name="ScopeSpecificationString">Simulink.scopes.TimeScopeBlockCfg(&apos;CurrentConfiguration&apos;, extmgr.ConfigurationSet(extmgr.Configuration(&apos;Core&apos;,&apos;General UI&apos;,true,&apos;FigureColor&apos;,[0.8 0.8 0.8]),extmgr.Configuration(&apos;Core&apos;,&apos;Source UI&apos;,true),extmgr.Configuration(&apos;Sources&apos;,&apos;WiredSimulink&apos;,true,&apos;DataLoggingVariableName&apos;,&apos;ScopeData6&apos;),extmgr.Configuration(&apos;Visuals&apos;,&apos;Time Domain&apos;,true,&apos;SerializedDisplays&apos;,{struct(&apos;MinYLimReal&apos;,&apos;-6.25&apos;,&apos;MaxYLimReal&apos;,&apos;6.25&apos;,&apos;YLabelReal&apos;,&apos;&apos;,&apos;MinYLimMag&apos;,&apos;0.00000&apos;,&apos;MaxYLimMag&apos;,&apos;6.25&apos;,&apos;LegendVisibility&apos;,&apos;On&apos;,&apos;XGrid&apos;,true,&apos;YGrid&apos;,true,&apos;PlotMagPhase&apos;,false,&apos;AxesColor&apos;,[1 1 1],&apos;AxesTickColor&apos;,[0 0 0],&apos;ColorOrder&apos;,[0 0.447058823529412 0.741176470588235;0.850980392156863 0.325490196078431 0.0980392156862745;0.929411764705882 0.694117647058824 0.125490196078431;0.494117647058824 0.184313725490196 0.556862745098039;0.466666666666667 0.674509803921569 0.188235294117647;0.301960784313725 0.745098039215686 0.933333333333333;0.635294117647059 0.0784313725490196 0.184313725490196],&apos;Title&apos;,&apos;%&lt;SignalLabel&gt;&apos;,&apos;LinePropertiesCache&apos;,{{struct(&apos;Color&apos;,[0 0 1],&apos;LineStyle&apos;,&apos;-&apos;,&apos;LineWidth&apos;,1,&apos;Marker&apos;,&apos;none&apos;,&apos;Visible&apos;,&apos;on&apos;)}},&apos;UserDefinedChannelNames&apos;,{{&apos;Control Input Signal&apos;}},&apos;NumLines&apos;,2,&apos;LineNames&apos;,{{&apos;Control Input Signal&apos;,&apos;Constant1&apos;}},&apos;ShowContent&apos;,true,&apos;Placement&apos;,1)},&apos;DisplayPropertyDefaults&apos;,struct(&apos;MinYLimReal&apos;,&apos;-6.25&apos;,&apos;MaxYLimReal&apos;,&apos;6.25&apos;,&apos;YLabelReal&apos;,&apos;&apos;,&apos;MinYLimMag&apos;,&apos;0.00000&apos;,&apos;MaxYLimMag&apos;,&apos;6.25&apos;,&apos;LegendVisibility&apos;,&apos;On&apos;,&apos;XGrid&apos;,true,&apos;YGrid&apos;,true,&apos;PlotMagPhase&apos;,false,&apos;AxesColor&apos;,[1 1 1],&apos;AxesTickColor&apos;,[0 0 0],&apos;ColorOrder&apos;,[1 1 0.0666666666666667;0.0745098039215686 0.623529411764706 1;1 0.411764705882353 0.16078431372549;0.392156862745098 0.831372549019608 0.0745098039215686;0.717647058823529 0.274509803921569 1;0.0588235294117647 1 1;1 0.0745098039215686 0.650980392156863],&apos;Title&apos;,&apos;%&lt;SignalLabel&gt;&apos;),&apos;DisplayContentCache&apos;,[]),extmgr.Configuration(&apos;Tools&apos;,&apos;Plot Navigation&apos;,true,&apos;OnceAtStop&apos;,false),extmgr.Configuration(&apos;Tools&apos;,&apos;Measurements&apos;,true,&apos;Version&apos;,&apos;2018a&apos;)),&apos;Version&apos;,&apos;2018a&apos;,&apos;Position&apos;,[341 164 685 441])</P>
    <P Name="NumInputPorts">1</P>
    <P Name="Floating">off</P>
  </Block>
  <Block BlockType="Demux" Name="Demux3" SID="35">
    <P Name="Ports">[1, 6]</P>
    <P Name="Position">[805, 150, 810, 270]</P>
    <P Name="ZOrder">351</P>
    <P Name="ShowName">off</P>
    <P Name="Outputs">6</P>
  </Block>
  <Block BlockType="Scope" Name="Disturbance" SID="50">
    <P Name="Ports">[1]</P>
    <P Name="Position">[450, 174, 480, 206]</P>
    <P Name="ZOrder">379</P>
    <P Name="ScopeSpecificationString">Simulink.scopes.TimeScopeBlockCfg(&apos;CurrentConfiguration&apos;, extmgr.ConfigurationSet(extmgr.Configuration(&apos;Core&apos;,&apos;General UI&apos;,true,&apos;FigureColor&apos;,[0.8 0.8 0.8]),extmgr.Configuration(&apos;Core&apos;,&apos;Source UI&apos;,true),extmgr.Configuration(&apos;Sources&apos;,&apos;WiredSimulink&apos;,true,&apos;DataLoggingVariableName&apos;,&apos;ScopeData1&apos;),extmgr.Configuration(&apos;Visuals&apos;,&apos;Time Domain&apos;,true,&apos;SerializedDisplays&apos;,{struct(&apos;MinYLimReal&apos;,&apos;-19.16071&apos;,&apos;MaxYLimReal&apos;,&apos;19.10204&apos;,&apos;YLabelReal&apos;,&apos;&apos;,&apos;MinYLimMag&apos;,&apos;0.00000&apos;,&apos;MaxYLimMag&apos;,&apos;19.16071&apos;,&apos;LegendVisibility&apos;,&apos;On&apos;,&apos;XGrid&apos;,true,&apos;YGrid&apos;,true,&apos;PlotMagPhase&apos;,false,&apos;AxesColor&apos;,[1 1 1],&apos;AxesTickColor&apos;,[0 0 0],&apos;ColorOrder&apos;,[0 0.447058823529412 0.741176470588235;0.850980392156863 0.325490196078431 0.0980392156862745;0.929411764705882 0.694117647058824 0.125490196078431;0.494117647058824 0.184313725490196 0.556862745098039;0.466666666666667 0.674509803921569 0.188235294117647;0.301960784313725 0.745098039215686 0.933333333333333;0.635294117647059 0.0784313725490196 0.184313725490196],&apos;Title&apos;,&apos;%&lt;SignalLabel&gt;&apos;,&apos;LinePropertiesCache&apos;,{{struct(&apos;Color&apos;,[0 0 1],&apos;LineStyle&apos;,&apos;-&apos;,&apos;LineWidth&apos;,1,&apos;Marker&apos;,&apos;none&apos;,&apos;Visible&apos;,&apos;on&apos;)}},&apos;UserDefinedChannelNames&apos;,{{&apos;Input Vibration Signal&apos;}},&apos;NumLines&apos;,1,&apos;LineNames&apos;,{{&apos;Input Vibration Signal&apos;}},&apos;ShowContent&apos;,true,&apos;Placement&apos;,1)},&apos;DisplayPropertyDefaults&apos;,struct(&apos;MinYLimReal&apos;,&apos;-19.16071&apos;,&apos;MaxYLimReal&apos;,&apos;19.10204&apos;,&apos;YLabelReal&apos;,&apos;&apos;,&apos;MinYLimMag&apos;,&apos;0.00000&apos;,&apos;MaxYLimMag&apos;,&apos;19.16071&apos;,&apos;LegendVisibility&apos;,&apos;On&apos;,&apos;XGrid&apos;,true,&apos;YGrid&apos;,true,&apos;PlotMagPhase&apos;,false,&apos;AxesColor&apos;,[1 1 1],&apos;AxesTickColor&apos;,[0 0 0],&apos;ColorOrder&apos;,[1 1 0.0666666666666667;0.0745098039215686 0.623529411764706 1;1 0.411764705882353 0.16078431372549;0.392156862745098 0.831372549019608 0.0745098039215686;0.717647058823529 0.274509803921569 1;0.0588235294117647 1 1;1 0.0745098039215686 0.650980392156863],&apos;Title&apos;,&apos;%&lt;SignalLabel&gt;&apos;),&apos;DisplayContentCache&apos;,[]),extmgr.Configuration(&apos;Tools&apos;,&apos;Plot Navigation&apos;,true,&apos;PreviousAutoscale&apos;,&apos;XY&apos;),extmgr.Configuration(&apos;Tools&apos;,&apos;Measurements&apos;,true,&apos;Version&apos;,&apos;2021a&apos;)),&apos;Version&apos;,&apos;2021a&apos;,&apos;Position&apos;,[175 121 686 441])</P>
    <P Name="NumInputPorts">1</P>
    <P Name="Floating">off</P>
  </Block>
  <Block BlockType="Gain" Name="E" SID="10">
    <P Name="Position">[615, 215, 645, 245]</P>
    <P Name="ZOrder">10</P>
    <P Name="BlockRotation">270</P>
    <P Name="BlockMirror">on</P>
    <P Name="NameLocation">left</P>
    <P Name="Gain">E1</P>
    <P Name="Multiplication">Matrix(K*u)</P>
  </Block>
  <Block BlockType="Gain" Name="F1" SID="11">
    <P Name="Position">[720, 540, 750, 570]</P>
    <P Name="ZOrder">11</P>
    <P Name="BlockMirror">on</P>
    <P Name="NameLocation">top</P>
    <P Name="Gain">K_f1</P>
    <P Name="Multiplication">Matrix(K*u)</P>
  </Block>
  <Block BlockType="Gain" Name="F2" SID="31">
    <P Name="Position">[720, 665, 750, 695]</P>
    <P Name="ZOrder">347</P>
    <P Name="BlockMirror">on</P>
    <P Name="NameLocation">top</P>
    <P Name="Gain">K_f2</P>
    <P Name="Multiplication">Matrix(K*u)</P>
  </Block>
  <Block BlockType="Scope" Name="Hand Acceleration&#xA;" SID="57">
    <P Name="Ports">[1]</P>
    <P Name="Position">[870, 119, 900, 151]</P>
    <P Name="ZOrder">100000</P>
    <P Name="ScopeSpecificationString">Simulink.scopes.TimeScopeBlockCfg(&apos;CurrentConfiguration&apos;, extmgr.ConfigurationSet(extmgr.Configuration(&apos;Core&apos;,&apos;General UI&apos;,true,&apos;FigureColor&apos;,[0.8 0.8 0.8]),extmgr.Configuration(&apos;Core&apos;,&apos;Source UI&apos;,true),extmgr.Configuration(&apos;Sources&apos;,&apos;WiredSimulink&apos;,true,&apos;DataLoggingVariableName&apos;,&apos;PDCdata&apos;,&apos;DataLogging&apos;,true,&apos;DataLoggingSaveFormat&apos;,&apos;Array&apos;),extmgr.Configuration(&apos;Visuals&apos;,&apos;Time Domain&apos;,true,&apos;SerializedDisplays&apos;,{struct(&apos;MinYLimReal&apos;,&apos;-0.66369&apos;,&apos;MaxYLimReal&apos;,&apos;1.47998&apos;,&apos;YLabelReal&apos;,&apos;&apos;,&apos;MinYLimMag&apos;,&apos;0.00000&apos;,&apos;MaxYLimMag&apos;,&apos;1.47998&apos;,&apos;LegendVisibility&apos;,&apos;On&apos;,&apos;XGrid&apos;,true,&apos;YGrid&apos;,true,&apos;PlotMagPhase&apos;,false,&apos;AxesColor&apos;,[1 1 1],&apos;AxesTickColor&apos;,[0 0 0],&apos;ColorOrder&apos;,[0 0.447058823529412 0.741176470588235;0.850980392156863 0.325490196078431 0.0980392156862745;0.929411764705882 0.694117647058824 0.125490196078431;0.494117647058824 0.184313725490196 0.556862745098039;0.466666666666667 0.674509803921569 0.188235294117647;0.301960784313725 0.745098039215686 0.933333333333333;0.635294117647059 0.0784313725490196 0.184313725490196],&apos;Title&apos;,&apos;%&lt;SignalLabel&gt;&apos;,&apos;LinePropertiesCache&apos;,{{struct(&apos;Color&apos;,[0 0 1],&apos;LineStyle&apos;,&apos;-&apos;,&apos;LineWidth&apos;,1,&apos;Marker&apos;,&apos;none&apos;,&apos;Visible&apos;,&apos;on&apos;)}},&apos;UserDefinedChannelNames&apos;,{{&apos;Hand Acceleration Signal&apos;}},&apos;NumLines&apos;,1,&apos;LineNames&apos;,{{&apos;Hand Acceleration Signal&apos;}},&apos;ShowContent&apos;,true,&apos;Placement&apos;,1)},&apos;DisplayPropertyDefaults&apos;,struct(&apos;MinYLimReal&apos;,&apos;-0.66369&apos;,&apos;MaxYLimReal&apos;,&apos;1.47998&apos;,&apos;YLabelReal&apos;,&apos;&apos;,&apos;MinYLimMag&apos;,&apos;0.00000&apos;,&apos;MaxYLimMag&apos;,&apos;1.47998&apos;,&apos;LegendVisibility&apos;,&apos;On&apos;,&apos;XGrid&apos;,true,&apos;YGrid&apos;,true,&apos;PlotMagPhase&apos;,false,&apos;AxesColor&apos;,[1 1 1],&apos;AxesTickColor&apos;,[0 0 0],&apos;ColorOrder&apos;,[1 1 0.0666666666666667;0.0745098039215686 0.623529411764706 1;1 0.411764705882353 0.16078431372549;0.392156862745098 0.831372549019608 0.0745098039215686;0.717647058823529 0.274509803921569 1;0.0588235294117647 1 1;1 0.0745098039215686 0.650980392156863],&apos;Title&apos;,&apos;%&lt;SignalLabel&gt;&apos;),&apos;DisplayContentCache&apos;,[]),extmgr.Configuration(&apos;Tools&apos;,&apos;Plot Navigation&apos;,true,&apos;OnceAtStop&apos;,false,&apos;PreviousZoomMode&apos;,&apos;ZoomX&apos;,&apos;PreviousAutoscale&apos;,&apos;XY&apos;),extmgr.Configuration(&apos;Tools&apos;,&apos;Measurements&apos;,true,&apos;Version&apos;,&apos;2021a&apos;)),&apos;Version&apos;,&apos;2021a&apos;,&apos;Position&apos;,[3 43 1362 640])</P>
    <P Name="NumInputPorts">1</P>
    <P Name="Floating">off</P>
  </Block>
  <Block BlockType="Integrator" Name="Integrator" SID="1">
    <P Name="Ports">[1, 1]</P>
    <P Name="Position">[710, 295, 740, 325]</P>
    <P Name="ZOrder">1</P>
    <P Name="InitialCondition">[0 0 0 0 0 0]</P>
  </Block>
  <Block BlockType="SubSystem" Name="MATLAB Function" SID="26">
    <P Name="Ports">[1, 2]</P>
    <P Name="Position">[890, 409, 960, 456]</P>
    <P Name="ZOrder">342</P>
    <P Name="BlockMirror">on</P>
    <P Name="NameLocation">top</P>
    <P Name="ErrorFcn">Stateflow.Translate.translate</P>
    <P Name="PermitHierarchicalResolution">ExplicitOnly</P>
    <P Name="TreatAsAtomicUnit">on</P>
    <P Name="RequestExecContextInheritance">off</P>
    <P Name="SFBlockType">MATLAB Function</P>
    <P Name="ContentPreviewEnabled">on</P>
    <System Ref="system_26"/>
  </Block>
  <Block BlockType="Mux" Name="Mux" SID="77">
    <P Name="Ports">[2, 1]</P>
    <P Name="Position">[380, 273, 390, 342]</P>
    <P Name="ZOrder">100000</P>
    <P Name="ShowName">off</P>
    <P Name="Inputs">2</P>
    <P Name="DisplayOption">bar</P>
  </Block>
  <Block BlockType="Product" Name="Product" SID="28">
    <P Name="Ports">[2, 1]</P>
    <P Name="Position">[650, 382, 680, 413]</P>
    <P Name="ZOrder">344</P>
    <P Name="BlockMirror">on</P>
    <P Name="NameLocation">top</P>
  </Block>
  <Block BlockType="Product" Name="Product1" SID="30">
    <P Name="Ports">[2, 1]</P>
    <P Name="Position">[650, 457, 680, 488]</P>
    <P Name="ZOrder">346</P>
    <P Name="BlockMirror">on</P>
    <P Name="NameLocation">top</P>
  </Block>
  <Block BlockType="Product" Name="Product2" SID="32">
    <P Name="Ports">[2, 1]</P>
    <P Name="Position">[650, 567, 680, 598]</P>
    <P Name="ZOrder">349</P>
    <P Name="BlockMirror">on</P>
    <P Name="NameLocation">top</P>
  </Block>
  <Block BlockType="Product" Name="Product3" SID="33">
    <P Name="Ports">[2, 1]</P>
    <P Name="Position">[650, 642, 680, 673]</P>
    <P Name="ZOrder">350</P>
    <P Name="BlockMirror">on</P>
    <P Name="NameLocation">top</P>
  </Block>
  <Block BlockType="Saturate" Name="Saturation" SID="124">
    <P Name="Position">[280, 265, 310, 295]</P>
    <P Name="ZOrder">100000</P>
    <P Name="UpperLimit">10</P>
    <P Name="LowerLimit">-10</P>
  </Block>
  <Block BlockType="Scope" Name="Scope" SID="4">
    <P Name="Ports">[1]</P>
    <P Name="Position">[1210, 294, 1240, 326]</P>
    <P Name="ZOrder">4</P>
    <P Name="ScopeSpecificationString">Simulink.scopes.TimeScopeBlockCfg(&apos;CurrentConfiguration&apos;, extmgr.ConfigurationSet(extmgr.Configuration(&apos;Core&apos;,&apos;General UI&apos;,true),extmgr.Configuration(&apos;Core&apos;,&apos;Source UI&apos;,true),extmgr.Configuration(&apos;Sources&apos;,&apos;WiredSimulink&apos;,true,&apos;DataLoggingSaveFormat&apos;,&apos;Array&apos;,&apos;DataLoggingDecimation&apos;,&apos;1&apos;,&apos;DataLoggingDecimateData&apos;,true),extmgr.Configuration(&apos;Visuals&apos;,&apos;Time Domain&apos;,true,&apos;SerializedDisplays&apos;,{struct(&apos;MinYLimReal&apos;,&apos;-0.00823&apos;,&apos;MaxYLimReal&apos;,&apos;0.07406&apos;,&apos;YLabelReal&apos;,&apos;&apos;,&apos;MinYLimMag&apos;,&apos;0.00000&apos;,&apos;MaxYLimMag&apos;,&apos;0.07406&apos;,&apos;LegendVisibility&apos;,&apos;Off&apos;,&apos;XGrid&apos;,true,&apos;YGrid&apos;,true,&apos;PlotMagPhase&apos;,false,&apos;AxesColor&apos;,[0 0 0],&apos;AxesTickColor&apos;,[0.686274509803922 0.686274509803922 0.686274509803922],&apos;ColorOrder&apos;,[1 1 0.0666666666666667;0.0745098039215686 0.623529411764706 1;1 0.411764705882353 0.16078431372549;0.392156862745098 0.831372549019608 0.0745098039215686;0.717647058823529 0.274509803921569 1;0.0588235294117647 1 1;1 0.0745098039215686 0.650980392156863],&apos;Title&apos;,&apos;%&lt;SignalLabel&gt;&apos;,&apos;LinePropertiesCache&apos;,{{}},&apos;UserDefinedChannelNames&apos;,{{}},&apos;NumLines&apos;,1,&apos;LineNames&apos;,{{&apos;C&apos;}},&apos;ShowContent&apos;,true,&apos;Placement&apos;,1)},&apos;DisplayPropertyDefaults&apos;,struct(&apos;MinYLimReal&apos;,&apos;-0.00823&apos;,&apos;MaxYLimReal&apos;,&apos;0.07406&apos;,&apos;YLabelReal&apos;,&apos;&apos;,&apos;MinYLimMag&apos;,&apos;0.00000&apos;,&apos;MaxYLimMag&apos;,&apos;0.07406&apos;,&apos;LegendVisibility&apos;,&apos;Off&apos;,&apos;XGrid&apos;,true,&apos;YGrid&apos;,true,&apos;PlotMagPhase&apos;,false,&apos;AxesColor&apos;,[0 0 0],&apos;AxesTickColor&apos;,[0.686274509803922 0.686274509803922 0.686274509803922],&apos;ColorOrder&apos;,[0.0745098039215686 0.623529411764706 1;1 0.411764705882353 0.16078431372549;1 1 0.0666666666666667;0.717647058823529 0.274509803921569 1;0.392156862745098 0.831372549019608 0.0745098039215686;0.0588235294117647 1 1;1 0.0745098039215686 0.650980392156863])),extmgr.Configuration(&apos;Tools&apos;,&apos;Plot Navigation&apos;,true,&apos;OnceAtStop&apos;,false),extmgr.Configuration(&apos;Tools&apos;,&apos;Measurements&apos;,true,&apos;Version&apos;,&apos;2017b&apos;)),&apos;Version&apos;,&apos;2017b&apos;,&apos;Position&apos;,[173 42 1020 640])</P>
    <P Name="NumInputPorts">1</P>
    <P Name="Floating">off</P>
  </Block>
  <Block BlockType="Sin" Name="Sine Wave" SID="51">
    <P Name="Ports">[0, 1]</P>
    <P Name="Position">[180, 110, 210, 140]</P>
    <P Name="ZOrder">384</P>
    <P Name="Amplitude">8</P>
    <P Name="Frequency">50*2*pi</P>
    <P Name="SampleTime">0</P>
  </Block>
  <Block BlockType="Sin" Name="Sine Wave1" SID="52">
    <P Name="Ports">[0, 1]</P>
    <P Name="Position">[180, 175, 210, 205]</P>
    <P Name="ZOrder">381</P>
    <P Name="Amplitude">3</P>
    <P Name="Frequency">100*2*pi</P>
    <P Name="SampleTime">0</P>
  </Block>
  <Block BlockType="Sin" Name="Sine Wave2" SID="53">
    <P Name="Ports">[0, 1]</P>
    <P Name="Position">[215, 215, 245, 245]</P>
    <P Name="ZOrder">382</P>
    <P Name="Amplitude">5</P>
    <P Name="Frequency">80*2*pi</P>
    <P Name="SampleTime">0</P>
  </Block>
  <Block BlockType="SpectrumAnalyzer" Name="Spectrum&#xA;Analyzer" SID="54">
    <P Name="Ports">[1]</P>
    <P Name="Position">[565, 79, 615, 131]</P>
    <P Name="ZOrder">385</P>
    <P Name="ScopeSpecificationString">spbscopes.SpectrumAnalyzerBlockCfg(&apos;CurrentConfiguration&apos;, extmgr.ConfigurationSet(extmgr.Configuration(&apos;Core&apos;,&apos;General UI&apos;,true,&apos;FigureColor&apos;,[0.8 0.8 0.8]),extmgr.Configuration(&apos;Core&apos;,&apos;Source UI&apos;,true),extmgr.Configuration(&apos;Sources&apos;,&apos;WiredSimulink&apos;,true),extmgr.Configuration(&apos;Sources&apos;,&apos;SimulinkEvent&apos;,false),extmgr.Configuration(&apos;Sources&apos;,&apos;Simulink&apos;,false),extmgr.Configuration(&apos;Sources&apos;,&apos;SPTool&apos;,false),extmgr.Configuration(&apos;Sources&apos;,&apos;File&apos;,false),extmgr.Configuration(&apos;Sources&apos;,&apos;Workspace&apos;,false),extmgr.Configuration(&apos;Sources&apos;,&apos;Streaming&apos;,false),extmgr.Configuration(&apos;Visuals&apos;,&apos;Spectrum&apos;,true,&apos;AxesProperties&apos;,struct(&apos;Color&apos;,{[1 1 1],[1 1 1]},&apos;XColor&apos;,{[0 0 0],[0 0 0]},&apos;YColor&apos;,{[0 0 0],[0 0 0]},&apos;ZColor&apos;,{[0 0 0],[0 0 0]},&apos;XGrid&apos;,{&apos;on&apos;,&apos;on&apos;},&apos;YGrid&apos;,{&apos;on&apos;,&apos;on&apos;},&apos;ZGrid&apos;,{&apos;off&apos;,&apos;off&apos;},&apos;Box&apos;,{&apos;on&apos;,&apos;on&apos;},&apos;XScale&apos;,{&apos;linear&apos;,&apos;linear&apos;},&apos;YScale&apos;,{&apos;linear&apos;,&apos;linear&apos;},&apos;ZScale&apos;,{&apos;linear&apos;,&apos;linear&apos;},&apos;XDir&apos;,{&apos;normal&apos;,&apos;normal&apos;},&apos;YDir&apos;,{&apos;normal&apos;,&apos;normal&apos;},&apos;ZDir&apos;,{&apos;normal&apos;,&apos;normal&apos;},&apos;XTickMode&apos;,{&apos;auto&apos;,&apos;auto&apos;},&apos;YTickMode&apos;,{&apos;auto&apos;,&apos;auto&apos;},&apos;ZTickMode&apos;,{&apos;auto&apos;,&apos;auto&apos;},&apos;XTickLabelMode&apos;,{&apos;auto&apos;,&apos;auto&apos;},&apos;YTickLabelMode&apos;,{&apos;auto&apos;,&apos;auto&apos;},&apos;ZTickLabelMode&apos;,{&apos;manual&apos;,&apos;manual&apos;},&apos;ZTickLabel&apos;,{&apos;&apos;,&apos;&apos;},&apos;FontName&apos;,{&apos;Helvetica&apos;,&apos;Helvetica&apos;},&apos;FontSize&apos;,{8.5,8.5},&apos;FontUnits&apos;,{&apos;points&apos;,&apos;points&apos;},&apos;FontWeight&apos;,{&apos;normal&apos;,&apos;normal&apos;},&apos;Title&apos;,{&apos;&apos;,&apos;&apos;},&apos;XLabel&apos;,{&apos;Frequency (Hz)&apos;,&apos;&apos;},&apos;YLabel&apos;,{&apos; Vrms&apos;,&apos;&apos;},&apos;ZLabel&apos;,{&apos;&apos;,&apos;&apos;}),&apos;LineProperties&apos;,struct(&apos;DisplayName&apos;,&apos;Input Vibration&apos;,&apos;Color&apos;,[0 0 1],&apos;LineStyle&apos;,&apos;-&apos;,&apos;LineWidth&apos;,1,&apos;Marker&apos;,&apos;none&apos;,&apos;MarkerSize&apos;,6,&apos;MarkerEdgeColor&apos;,&apos;auto&apos;,&apos;MarkerFaceColor&apos;,&apos;none&apos;,&apos;Visible&apos;,&apos;on&apos;),&apos;Legend&apos;,true,&apos;MinYLim&apos;,&apos;-0.68986907012614362422&apos;,&apos;MaxYLim&apos;,&apos;6.2222886003143118572&apos;,&apos;SpectrumType&apos;,&apos;RMS&apos;,&apos;SampleRate&apos;,&apos;1000&apos;,&apos;FrequencySpan&apos;,&apos;Start and stop frequencies&apos;,&apos;Span&apos;,&apos;500&apos;,&apos;StartFrequency&apos;,&apos;0&apos;,&apos;StopFrequency&apos;,&apos;250&apos;,&apos;TwoSidedSpectrum&apos;,false,&apos;IsSpanValuesValid&apos;,true,&apos;TraceOptionsPanelToggleState&apos;,1,&apos;SpanEditBoxDirtyState&apos;,true,&apos;CFEditBoxDirtyState&apos;,true,&apos;IsSpanCFSettingDirty&apos;,true,&apos;IsFstartFstopSettingDirty&apos;,true,&apos;ShowSettingsDialog&apos;,true,&apos;FrequencyResolutionMethod&apos;,&apos;WindowLength&apos;,&apos;FrequencyResolutionMethodWelch&apos;,&apos;WindowLength&apos;,&apos;WindowOptionsPanelToggleState&apos;,1,&apos;UserDefinedChannelNames&apos;,{&apos;Input Vibration&apos;},&apos;SpectralMaskProperties&apos;,struct(&apos;EnabledMasks&apos;,&apos;None&apos;,&apos;UpperMask&apos;,Inf,&apos;LowerMask&apos;,-Inf,&apos;ReferenceLevel&apos;,&apos;Custom&apos;,&apos;CustomReferenceLevel&apos;,0,&apos;SelectedChannel&apos;,1,&apos;MaskFrequencyOffset&apos;,0),&apos;FrequencyInputSampleRate&apos;,&apos;1000&apos;),extmgr.Configuration(&apos;Visuals&apos;,&apos;Constellation&apos;,false),extmgr.Configuration(&apos;Visuals&apos;,&apos;Eye Diagram&apos;,false),extmgr.Configuration(&apos;Visuals&apos;,&apos;Array Plot&apos;,false),extmgr.Configuration(&apos;Visuals&apos;,&apos;Video&apos;,false),extmgr.Configuration(&apos;Visuals&apos;,&apos;PhasedMatrix&apos;,false),extmgr.Configuration(&apos;Visuals&apos;,&apos;IntensityVisual&apos;,false),extmgr.Configuration(&apos;Visuals&apos;,&apos;ScenarioVisual&apos;,false),extmgr.Configuration(&apos;Visuals&apos;,&apos;TimeVisual&apos;,false),extmgr.Configuration(&apos;Visuals&apos;,&apos;BodeVisual&apos;,false),extmgr.Configuration(&apos;Visuals&apos;,&apos;PZMapVisual&apos;,false),extmgr.Configuration(&apos;Visuals&apos;,&apos;NicholsVisual&apos;,false),extmgr.Configuration(&apos;Visuals&apos;,&apos;MarginsVisual&apos;,false),extmgr.Configuration(&apos;Visuals&apos;,&apos;SigmaVisual&apos;,false),extmgr.Configuration(&apos;Visuals&apos;,&apos;LinearStepVisual&apos;,false),extmgr.Configuration(&apos;Visuals&apos;,&apos;Time Domain&apos;,false),extmgr.Configuration(&apos;Visuals&apos;,&apos;Matrix&apos;,false),extmgr.Configuration(&apos;Tools&apos;,&apos;Plot Navigation&apos;,true),extmgr.Configuration(&apos;Tools&apos;,&apos;Measurements&apos;,true,&apos;Measurements&apos;,struct(&apos;spectrumsettings&apos;,[]),&apos;Version&apos;,&apos;2021a&apos;),extmgr.Configuration(&apos;Tools&apos;,&apos;Requirement viewer&apos;,false),extmgr.Configuration(&apos;Tools&apos;,&apos;Check block zoom&apos;,false),extmgr.Configuration(&apos;Tools&apos;,&apos;Response Optimization&apos;,false),extmgr.Configuration(&apos;Tools&apos;,&apos;Instrumentation Sets&apos;,false),extmgr.Configuration(&apos;Tools&apos;,&apos;Image Tool&apos;,false),extmgr.Configuration(&apos;Tools&apos;,&apos;Pixel Region&apos;,false),extmgr.Configuration(&apos;Tools&apos;,&apos;Image Navigation Tools&apos;,false)),&apos;Version&apos;,&apos;2021a&apos;,&apos;Position&apos;,[2 157 828 450])</P>
  </Block>
  <Block BlockType="SpectrumAnalyzer" Name="Spectrum&#xA;Analyzer1" SID="58">
    <P Name="Ports">[1]</P>
    <P Name="Position">[1010, 184, 1060, 236]</P>
    <P Name="ZOrder">100000</P>
    <P Name="ScopeSpecificationString">spbscopes.SpectrumAnalyzerBlockCfg(&apos;CurrentConfiguration&apos;, extmgr.ConfigurationSet(extmgr.Configuration(&apos;Core&apos;,&apos;General UI&apos;,true,&apos;FigureColor&apos;,[0.8 0.8 0.8]),extmgr.Configuration(&apos;Core&apos;,&apos;Source UI&apos;,true),extmgr.Configuration(&apos;Sources&apos;,&apos;WiredSimulink&apos;,true),extmgr.Configuration(&apos;Sources&apos;,&apos;SimulinkEvent&apos;,false),extmgr.Configuration(&apos;Sources&apos;,&apos;Simulink&apos;,false),extmgr.Configuration(&apos;Sources&apos;,&apos;SPTool&apos;,false),extmgr.Configuration(&apos;Sources&apos;,&apos;File&apos;,false),extmgr.Configuration(&apos;Sources&apos;,&apos;Workspace&apos;,false),extmgr.Configuration(&apos;Sources&apos;,&apos;Streaming&apos;,false),extmgr.Configuration(&apos;Visuals&apos;,&apos;Spectrum&apos;,true,&apos;AxesProperties&apos;,struct(&apos;Color&apos;,{[1 1 1],[1 1 1]},&apos;XColor&apos;,{[0 0 0],[0 0 0]},&apos;YColor&apos;,{[0 0 0],[0 0 0]},&apos;ZColor&apos;,{[0 0 0],[0 0 0]},&apos;XGrid&apos;,{&apos;on&apos;,&apos;on&apos;},&apos;YGrid&apos;,{&apos;on&apos;,&apos;on&apos;},&apos;ZGrid&apos;,{&apos;off&apos;,&apos;off&apos;},&apos;Box&apos;,{&apos;on&apos;,&apos;on&apos;},&apos;XScale&apos;,{&apos;linear&apos;,&apos;linear&apos;},&apos;YScale&apos;,{&apos;linear&apos;,&apos;linear&apos;},&apos;ZScale&apos;,{&apos;linear&apos;,&apos;linear&apos;},&apos;XDir&apos;,{&apos;normal&apos;,&apos;normal&apos;},&apos;YDir&apos;,{&apos;normal&apos;,&apos;normal&apos;},&apos;ZDir&apos;,{&apos;normal&apos;,&apos;normal&apos;},&apos;XTickMode&apos;,{&apos;auto&apos;,&apos;auto&apos;},&apos;YTickMode&apos;,{&apos;auto&apos;,&apos;auto&apos;},&apos;ZTickMode&apos;,{&apos;auto&apos;,&apos;auto&apos;},&apos;XTickLabelMode&apos;,{&apos;auto&apos;,&apos;auto&apos;},&apos;YTickLabelMode&apos;,{&apos;auto&apos;,&apos;auto&apos;},&apos;ZTickLabelMode&apos;,{&apos;manual&apos;,&apos;manual&apos;},&apos;ZTickLabel&apos;,{&apos;&apos;,&apos;&apos;},&apos;FontName&apos;,{&apos;Helvetica&apos;,&apos;Helvetica&apos;},&apos;FontSize&apos;,{8.5,8.5},&apos;FontUnits&apos;,{&apos;points&apos;,&apos;points&apos;},&apos;FontWeight&apos;,{&apos;normal&apos;,&apos;normal&apos;},&apos;Title&apos;,{&apos;&apos;,&apos;&apos;},&apos;XLabel&apos;,{&apos;Frequency (Hz)&apos;,&apos;&apos;},&apos;YLabel&apos;,{&apos; Vrms&apos;,&apos;&apos;},&apos;ZLabel&apos;,{&apos;&apos;,&apos;&apos;}),&apos;LineProperties&apos;,struct(&apos;DisplayName&apos;,&apos;Hand Acceleration&apos;,&apos;Color&apos;,[0 0 1],&apos;LineStyle&apos;,&apos;-&apos;,&apos;LineWidth&apos;,1,&apos;Marker&apos;,&apos;none&apos;,&apos;MarkerSize&apos;,6,&apos;MarkerEdgeColor&apos;,&apos;auto&apos;,&apos;MarkerFaceColor&apos;,&apos;none&apos;,&apos;Visible&apos;,&apos;on&apos;),&apos;Legend&apos;,true,&apos;MinYLim&apos;,&apos;-0.018551709701968562699&apos;,&apos;MaxYLim&apos;,&apos;0.2&apos;,&apos;SpectrumType&apos;,&apos;RMS&apos;,&apos;SampleRate&apos;,&apos;1000&apos;,&apos;FrequencySpan&apos;,&apos;Start and stop frequencies&apos;,&apos;Span&apos;,&apos;500&apos;,&apos;StartFrequency&apos;,&apos;0&apos;,&apos;StopFrequency&apos;,&apos;250&apos;,&apos;TwoSidedSpectrum&apos;,false,&apos;IsSpanValuesValid&apos;,true,&apos;TraceOptionsPanelToggleState&apos;,1,&apos;SpanEditBoxDirtyState&apos;,true,&apos;CFEditBoxDirtyState&apos;,true,&apos;IsSpanCFSettingDirty&apos;,true,&apos;IsFstartFstopSettingDirty&apos;,true,&apos;ShowSettingsDialog&apos;,true,&apos;FrequencyResolutionMethod&apos;,&apos;WindowLength&apos;,&apos;FrequencyResolutionMethodWelch&apos;,&apos;WindowLength&apos;,&apos;WindowOptionsPanelToggleState&apos;,1,&apos;UserDefinedChannelNames&apos;,{&apos;Hand Acceleration&apos;},&apos;SpectralMaskProperties&apos;,struct(&apos;EnabledMasks&apos;,&apos;None&apos;,&apos;UpperMask&apos;,Inf,&apos;LowerMask&apos;,-Inf,&apos;ReferenceLevel&apos;,&apos;Custom&apos;,&apos;CustomReferenceLevel&apos;,0,&apos;SelectedChannel&apos;,1,&apos;MaskFrequencyOffset&apos;,0),&apos;FrequencyInputSampleRate&apos;,&apos;1000&apos;),extmgr.Configuration(&apos;Visuals&apos;,&apos;Constellation&apos;,false),extmgr.Configuration(&apos;Visuals&apos;,&apos;Eye Diagram&apos;,false),extmgr.Configuration(&apos;Visuals&apos;,&apos;Array Plot&apos;,false),extmgr.Configuration(&apos;Visuals&apos;,&apos;Video&apos;,false),extmgr.Configuration(&apos;Visuals&apos;,&apos;PhasedMatrix&apos;,false),extmgr.Configuration(&apos;Visuals&apos;,&apos;IntensityVisual&apos;,false),extmgr.Configuration(&apos;Visuals&apos;,&apos;ScenarioVisual&apos;,false),extmgr.Configuration(&apos;Visuals&apos;,&apos;TimeVisual&apos;,false),extmgr.Configuration(&apos;Visuals&apos;,&apos;BodeVisual&apos;,false),extmgr.Configuration(&apos;Visuals&apos;,&apos;PZMapVisual&apos;,false),extmgr.Configuration(&apos;Visuals&apos;,&apos;NicholsVisual&apos;,false),extmgr.Configuration(&apos;Visuals&apos;,&apos;MarginsVisual&apos;,false),extmgr.Configuration(&apos;Visuals&apos;,&apos;SigmaVisual&apos;,false),extmgr.Configuration(&apos;Visuals&apos;,&apos;LinearStepVisual&apos;,false),extmgr.Configuration(&apos;Visuals&apos;,&apos;Time Domain&apos;,false),extmgr.Configuration(&apos;Visuals&apos;,&apos;Matrix&apos;,false),extmgr.Configuration(&apos;Visuals&apos;,&apos;Fixed-Point Histogram&apos;,false),extmgr.Configuration(&apos;Tools&apos;,&apos;Plot Navigation&apos;,true,&apos;AutoscaleMode&apos;,&apos;Manual&apos;,&apos;OnceAtStop&apos;,false,&apos;PreviousZoomMode&apos;,&apos;Pan&apos;),extmgr.Configuration(&apos;Tools&apos;,&apos;Measurements&apos;,true,&apos;Measurements&apos;,struct(&apos;spectrumsettings&apos;,[]),&apos;Version&apos;,&apos;2021a&apos;),extmgr.Configuration(&apos;Tools&apos;,&apos;Requirement viewer&apos;,false),extmgr.Configuration(&apos;Tools&apos;,&apos;Check block zoom&apos;,false),extmgr.Configuration(&apos;Tools&apos;,&apos;Response Optimization&apos;,false),extmgr.Configuration(&apos;Tools&apos;,&apos;Instrumentation Sets&apos;,false),extmgr.Configuration(&apos;Tools&apos;,&apos;Image Tool&apos;,false),extmgr.Configuration(&apos;Tools&apos;,&apos;Pixel Region&apos;,false),extmgr.Configuration(&apos;Tools&apos;,&apos;Image Navigation Tools&apos;,false)),&apos;Version&apos;,&apos;2021a&apos;,&apos;Position&apos;,[322 110 828 450])</P>
  </Block>
  <Block BlockType="Sum" Name="Sum" SID="2">
    <P Name="Ports">[2, 1]</P>
    <P Name="Position">[565, 300, 585, 320]</P>
    <P Name="ZOrder">2</P>
    <P Name="ShowName">off</P>
    <P Name="Inputs">|++</P>
  </Block>
  <Block BlockType="Sum" Name="Sum1" SID="3">
    <P Name="Ports">[2, 1]</P>
    <P Name="Position">[620, 300, 640, 320]</P>
    <P Name="ZOrder">3</P>
    <P Name="ShowName">off</P>
    <P Name="Inputs">++|</P>
  </Block>
  <Block BlockType="Sum" Name="Sum2" SID="126">
    <P Name="Ports">[2, 1]</P>
    <P Name="Position">[340, 95, 360, 135]</P>
    <P Name="ZOrder">100000</P>
    <P Name="ShowName">off</P>
    <P Name="IconShape">rectangular</P>
  </Block>
  <Block BlockType="Sum" Name="Sum3" SID="55">
    <P Name="Ports">[3, 1]</P>
    <P Name="Position">[300, 170, 320, 210]</P>
    <P Name="ZOrder">380</P>
    <P Name="ShowName">off</P>
    <P Name="IconShape">rectangular</P>
    <P Name="Inputs">+++</P>
  </Block>
  <Block BlockType="Sum" Name="Sum4" SID="27">
    <P Name="Ports">[2, 1]</P>
    <P Name="Position">[595, 430, 615, 450]</P>
    <P Name="ZOrder">343</P>
    <P Name="BlockMirror">on</P>
    <P Name="NameLocation">top</P>
    <P Name="ShowName">off</P>
  </Block>
  <Block BlockType="Sum" Name="Sum5" SID="34">
    <P Name="Ports">[2, 1]</P>
    <P Name="Position">[595, 615, 615, 635]</P>
    <P Name="ZOrder">348</P>
    <P Name="BlockMirror">on</P>
    <P Name="NameLocation">top</P>
    <P Name="ShowName">off</P>
  </Block>
  <Block BlockType="Sum" Name="Sum6" SID="65">
    <P Name="Ports">[2, 1]</P>
    <P Name="Position">[130, 270, 150, 290]</P>
    <P Name="ZOrder">100000</P>
    <P Name="ShowName">off</P>
    <P Name="Inputs">|+-</P>
  </Block>
  <Block BlockType="ToWorkspace" Name="To Workspace1" SID="131">
    <P Name="Ports">[1]</P>
    <P Name="Position">[-235, 280, -145, 310]</P>
    <P Name="ZOrder">100000</P>
    <P Name="VariableName">PDC</P>
    <P Name="MaxDataPoints">inf</P>
    <P Name="Save2DSignal">2-D array (concatenate along first dimension)</P>
    <P Name="FixptAsFi">on</P>
    <P Name="SampleTime">-1</P>
  </Block>
  <Block BlockType="TransportDelay" Name="Transport&#xA;Delay" SID="120">
    <P Name="Ports">[1, 1]</P>
    <P Name="Position">[400, 130, 440, 170]</P>
    <P Name="ZOrder">100000</P>
    <P Name="DelayTime">0</P>
  </Block>
  <Block BlockType="ZeroOrderHold" Name="Zero-Order&#xA;Hold1" SID="56">
    <P Name="Position">[440, 90, 480, 120]</P>
    <P Name="ZOrder">383</P>
    <P Name="SampleTime">-1</P>
  </Block>
  <Block BlockType="ZeroOrderHold" Name="Zero-Order&#xA;Hold2" SID="59">
    <P Name="Position">[900, 195, 935, 225]</P>
    <P Name="ZOrder">100000</P>
    <P Name="SampleTime">-1</P>
  </Block>
  <Block BlockType="Constant" Name="m_h" SID="25">
    <P Name="Position">[995, 420, 1025, 450]</P>
    <P Name="ZOrder">341</P>
    <P Name="BlockMirror">on</P>
    <P Name="NameLocation">top</P>
    <P Name="Value">0.4</P>
  </Block>
  <Line>
    <P Name="ZOrder">12</P>
    <P Name="Src">3#out:1</P>
    <P Name="Points">[40, 0]</P>
    <Branch>
      <P Name="ZOrder">109</P>
      <P Name="Points">[0, -100]</P>
      <P Name="Dst">35#in:1</P>
    </Branch>
    <Branch>
      <P Name="ZOrder">108</P>
      <P Name="Dst">1#in:1</P>
    </Branch>
  </Line>
  <Line>
    <P Name="ZOrder">40</P>
    <P Name="Src">2#out:1</P>
    <P Name="Dst">3#in:2</P>
  </Line>
  <Line>
    <P Name="ZOrder">46</P>
    <P Name="Src">25#out:1</P>
    <P Name="Dst">26#in:1</P>
  </Line>
  <Line>
    <P Name="ZOrder">47</P>
    <P Name="Src">7#out:1</P>
    <P Name="Dst">28#in:1</P>
  </Line>
  <Line>
    <P Name="ZOrder">48</P>
    <P Name="Src">29#out:1</P>
    <P Name="Dst">30#in:2</P>
  </Line>
  <Line>
    <P Name="ZOrder">51</P>
    <P Name="Src">28#out:1</P>
    <P Name="Points">[-40, 0]</P>
    <P Name="Dst">27#in:1</P>
  </Line>
  <Line>
    <P Name="ZOrder">52</P>
    <P Name="Src">30#out:1</P>
    <P Name="Points">[-40, 0]</P>
    <P Name="Dst">27#in:2</P>
  </Line>
  <Line>
    <P Name="ZOrder">53</P>
    <P Name="Src">27#out:1</P>
    <P Name="Points">[-15, 0]</P>
    <P Name="Dst">2#in:2</P>
  </Line>
  <Line>
    <P Name="ZOrder">63</P>
    <P Name="Src">31#out:1</P>
    <P Name="Points">[-20, 0]</P>
    <P Name="Dst">33#in:2</P>
  </Line>
  <Line>
    <P Name="ZOrder">57</P>
    <P Name="Src">32#out:1</P>
    <P Name="Points">[-40, 0]</P>
    <P Name="Dst">34#in:1</P>
  </Line>
  <Line>
    <P Name="ZOrder">58</P>
    <P Name="Src">33#out:1</P>
    <P Name="Points">[-40, 0]</P>
    <P Name="Dst">34#in:2</P>
  </Line>
  <Line>
    <P Name="ZOrder">49</P>
    <P Name="Src">26#out:1</P>
    <P Name="Points">[-37, 0]</P>
    <Branch>
      <P Name="ZOrder">65</P>
      <P Name="Points">[0, 170]</P>
      <P Name="Dst">32#in:2</P>
    </Branch>
    <Branch>
      <P Name="ZOrder">64</P>
      <P Name="Points">[-148, 0; 0, -15]</P>
      <P Name="Dst">28#in:2</P>
    </Branch>
  </Line>
  <Line>
    <P Name="ZOrder">50</P>
    <P Name="Src">26#out:2</P>
    <P Name="Points">[-16, 0]</P>
    <Branch>
      <P Name="ZOrder">67</P>
      <P Name="Points">[0, 205]</P>
      <P Name="Dst">33#in:1</P>
    </Branch>
    <Branch>
      <P Name="ZOrder">66</P>
      <P Name="Points">[-169, 0; 0, 20]</P>
      <P Name="Dst">30#in:1</P>
    </Branch>
  </Line>
  <Line>
    <P Name="ZOrder">62</P>
    <P Name="Src">11#out:1</P>
    <P Name="Points">[-15, 0; 0, 20]</P>
    <P Name="Dst">32#in:1</P>
  </Line>
  <Line>
    <P Name="ZOrder">203</P>
    <P Name="Src">51#out:1</P>
    <P Name="Points">[48, 0; 0, 50]</P>
    <P Name="Dst">55#in:1</P>
  </Line>
  <Line>
    <P Name="ZOrder">204</P>
    <P Name="Src">52#out:1</P>
    <P Name="Dst">55#in:2</P>
  </Line>
  <Line>
    <P Name="ZOrder">210</P>
    <P Name="Src">56#out:1</P>
    <P Name="Dst">54#in:1</P>
  </Line>
  <Line>
    <P Name="ZOrder">216</P>
    <P Name="Src">59#out:1</P>
    <P Name="Dst">58#in:1</P>
  </Line>
  <Line>
    <P Name="ZOrder">274</P>
    <P Name="Src">8#out:1</P>
    <P Name="Dst">2#in:1</P>
  </Line>
  <Line>
    <P Name="ZOrder">271</P>
    <P Name="Src">6#out:1</P>
    <P Name="Dst">65#in:1</P>
  </Line>
  <Line>
    <P Name="ZOrder">292</P>
    <P Name="Src">35#out:4</P>
    <P Name="Points">[13, 0; 0, -10]</P>
    <Branch>
      <P Name="ZOrder">294</P>
      <P Name="Points">[0, -75]</P>
      <P Name="Dst">57#in:1</P>
    </Branch>
    <Branch>
      <P Name="ZOrder">293</P>
      <P Name="Dst">59#in:1</P>
    </Branch>
  </Line>
  <Line>
    <P Name="ZOrder">3</P>
    <P Name="Src">5#out:1</P>
    <P Name="Dst">4#in:1</P>
  </Line>
  <Line>
    <P Name="ZOrder">529</P>
    <P Name="Src">65#out:1</P>
    <P Name="Dst">124#in:1</P>
  </Line>
  <Line>
    <P Name="ZOrder">365</P>
    <P Name="Src">75#out:1</P>
    <P Name="Points">[49, 0; 0, -130]</P>
    <P Name="Dst">77#in:2</P>
  </Line>
  <Line>
    <P Name="ZOrder">371</P>
    <P Name="Src">77#out:1</P>
    <P Name="Points">[28, 0]</P>
    <Branch>
      <P Name="ZOrder">530</P>
      <P Name="Points">[0, 75]</P>
      <P Name="Dst">60#in:1</P>
    </Branch>
    <Branch>
      <P Name="ZOrder">524</P>
      <P Name="Dst">8#in:1</P>
    </Branch>
  </Line>
  <Line>
    <P Name="ZOrder">528</P>
    <P Name="Src">34#out:1</P>
    <P Name="Points">[-450, 0]</P>
    <P Name="Dst">65#in:2</P>
  </Line>
  <Line>
    <P Name="ZOrder">493</P>
    <P Name="Src">53#out:1</P>
    <P Name="Points">[23, 0; 0, -25]</P>
    <P Name="Dst">55#in:3</P>
  </Line>
  <Line>
    <P Name="ZOrder">573</P>
    <P Name="Src">1#out:1</P>
    <P Name="Points">[62, 0]</P>
    <Branch>
      <P Name="ZOrder">499</P>
      <P Name="Points">[0, 80]</P>
      <Branch>
        <P Name="ZOrder">501</P>
        <P Name="Points">[0, 90]</P>
        <P Name="Dst">29#in:1</P>
      </Branch>
      <Branch>
        <P Name="ZOrder">500</P>
        <P Name="Dst">7#in:1</P>
      </Branch>
    </Branch>
    <Branch>
      <P Name="ZOrder">498</P>
      <P Name="Points">[12, 0]</P>
      <Branch>
        <P Name="ZOrder">575</P>
        <P Name="Dst">5#in:1</P>
      </Branch>
      <Branch>
        <P Name="ZOrder">574</P>
        <P Name="Points">[0, 245]</P>
        <Branch>
          <P Name="ZOrder">505</P>
          <P Name="Points">[0, 125]</P>
          <P Name="Dst">31#in:1</P>
        </Branch>
        <Branch>
          <P Name="ZOrder">504</P>
          <P Name="Dst">11#in:1</P>
        </Branch>
      </Branch>
    </Branch>
  </Line>
  <Line>
    <P Name="ZOrder">508</P>
    <P Name="Src">10#out:1</P>
    <P Name="Dst">3#in:1</P>
  </Line>
  <Line>
    <P Name="ZOrder">523</P>
    <P Name="Src">120#out:1</P>
    <P Name="Points">[185, 0]</P>
    <P Name="Dst">10#in:1</P>
  </Line>
  <Line>
    <P Name="ZOrder">526</P>
    <P Name="Src">124#out:1</P>
    <P Name="Points">[30, 0; 0, 10]</P>
    <P Name="Dst">77#in:1</P>
  </Line>
  <Line>
    <P Name="ZOrder">549</P>
    <P Name="Src">125#out:1</P>
    <P Name="Points">[13, 0; 0, 60]</P>
    <P Name="Dst">126#in:1</P>
  </Line>
  <Line>
    <P Name="ZOrder">562</P>
    <P Name="Src">55#out:1</P>
    <P Name="Points">[3, 0; 0, -65]</P>
    <P Name="Dst">126#in:2</P>
  </Line>
  <Line>
    <P Name="ZOrder">563</P>
    <P Name="Src">126#out:1</P>
    <P Name="Points">[4, 0]</P>
    <Branch>
      <P Name="ZOrder">565</P>
      <P Name="Points">[0, 35]</P>
      <Branch>
        <P Name="ZOrder">567</P>
        <P Name="Points">[0, 40]</P>
        <P Name="Dst">50#in:1</P>
      </Branch>
      <Branch>
        <P Name="ZOrder">566</P>
        <P Name="Dst">120#in:1</P>
      </Branch>
    </Branch>
    <Branch>
      <P Name="ZOrder">564</P>
      <P Name="Points">[31, 0; 0, -10]</P>
      <P Name="Dst">56#in:1</P>
    </Branch>
  </Line>
  <Line>
    <P Name="ZOrder">594</P>
    <P Name="Src">132#out:1</P>
    <P Name="Dst">131#in:1</P>
  </Line>
</System>
