# Supplementary material for: Design of a robust active fuzzy parallel distributed compensation anti-vibration controller for a hand-glove system
Source: PeerJ Comput Sci. 2021 Oct 29;7:e756. doi: 10.7717/peerj-cs.756 (PMC8576561; doi:10.7717/peerj-cs.756)
Supplement: Supplemental Information 8 — The simulink representation of the T-S model of the glove-hand system and the PDC controller are given in this file. The result represents the vibration at the user's hand. [file peerj-cs-07-756-s008.slx › simulink/windowsInfo.xml]

<?xml version="1.0" encoding="utf-8"?>
<WindowsInfo>
  <Object PropName="BdWindowsInfo" ObjectID="1" ClassName="Simulink.BDWindowsInfo">
    <Object PropName="WindowsInfo" ObjectID="2" ClassName="Simulink.WindowInfo">
      <P Name="IsActive" Class="logical">1</P>
      <P Name="Location" Class="double">[-8.0, -8.0, 1382.0, 744.0]</P>
      <Object PropName="ModelBrowserInfo" ObjectID="3" ClassName="Simulink.ModelBrowserInfo">
        <P Name="Visible" Class="logical">0</P>
        <P Name="DockPosition" Class="char">Left</P>
        <P Name="Width" Class="int32">50</P>
        <P Name="Height" Class="int32">50</P>
        <P Name="Filter" Class="int32">9</P>
        <P Name="Minimized" Class="char">Unset</P>
      </Object>
      <Object PropName="ExplorerBarInfo" ObjectID="4" ClassName="Simulink.ExplorerBarInfo">
        <P Name="Visible" Class="logical">1</P>
      </Object>
      <Object PropName="EditorsInfo" ObjectID="5" ClassName="Simulink.EditorInfo">
        <P Name="IsActive" Class="logical">1</P>
        <P Name="IsTabbed" Class="logical">1</P>
        <P Name="ViewObjType" Class="char">SimulinkTopLevel</P>
        <P Name="LoadSaveID" Class="char">0</P>
        <P Name="Extents" Class="double">[1328.0, 502.0]</P>
        <P Name="ZoomFactor" Class="double">0.8</P>
        <P Name="Offset" Class="double">[-41.191647264362928, 116.13353564441246]</P>
        <P Name="SceneRectInView" Class="double">[-41.191647264362928, 116.13353564441246, 1660.0, 627.5]</P>
      </Object>
      <Array PropName="DockComponentsInfo" Type="Simulink.DockComponentInfo" Dimension="1*2">
        <Object ObjectID="6">
          <P Name="Type" Class="char">GLUE2:PropertyInspector</P>
          <P Name="ID" Class="char">Property Inspector</P>
          <P Name="Visible" Class="logical">0</P>
          <P Name="CreateCallback" Class="char"/>
          <P Name="UserData" Class="char"/>
          <P Name="Floating" Class="logical">0</P>
          <P Name="DockPosition" Class="char">Right</P>
          <P Name="Width" Class="int32">640</P>
          <P Name="Height" Class="int32">480</P>
          <P Name="Minimized" Class="char">Unset</P>
        </Object>
        <Object ObjectID="7">
          <P Name="Type" Class="char">Simulink:Editor:ReferencedFiles</P>
          <P Name="ID" Class="char">Referenced Files</P>
          <P Name="Visible" Class="logical">0</P>
          <P Name="CreateCallback" Class="char"/>
          <P Name="UserData" Class="char">{&quot;filterShowRefModels&quot;:&quot;true&quot;,&quot;filterShowRefSubs&quot;:&quot;true&quot;,&quot;filterShowOnlyDirtyFiles&quot;:&quot;false&quot;}
</P>
          <P Name="Floating" Class="logical">0</P>
          <P Name="DockPosition" Class="char">Left</P>
          <P Name="Width" Class="int32">640</P>
          <P Name="Height" Class="int32">480</P>
          <P Name="Minimized" Class="char">Unset</P>
        </Object>
      </Array>
      <P Name="WindowState" Class="char">AAAA/wAAAAD9AAAAAgAAAAAAAAC9AAAB+PwCAAAABPsAAAAWAEQAbwBjAGsAVwBpAGQAZwBlAHQAMwEAAAAxAAAB+AAAAAAAAAAA+wAAABYARABvAGMAawBXAGkAZABnAGUAdAA0AAAAAAD/////AAAAAAAAAAD7AAAAUgBHAEwAVQBFADIAIAB0AHIAZQBlACAAYwBvAG0AcABvAG4AZQBuAHQALwBHAEwAVQBFADIAIAB0AHIAZQBlACAAYwBvAG0AcABvAG4AZQBuAHQAAAAAAP////8AAABjAP////sAAABgAFMAaQBtAHUAbABpAG4AawA6AEUAZABpAHQAbwByADoAUgBlAGYAZQByAGUAbgBjAGUAZABGAGkAbABlAHMALwBSAGUAZgBlAHIAZQBuAGMAZQBkACAARgBpAGwAZQBzAAAAAAD/////AAAAjAD///8AAAABAAAAAAAAAAD8AgAAAAH7AAAAVABHAEwAVQBFADIAOgBQAHIAbwBwAGUAcgB0AHkASQBuAHMAcABlAGMAdABvAHIALwBQAHIAbwBwAGUAcgB0AHkAIABJAG4AcwBwAGUAYwB0AG8AcgAAAAAA/////wAAAawA////AAAFVgAAAjMAAAABAAAAAgAAAAEAAAAC/AAAAAEAAAACAAAAAA==</P>
      <Array PropName="PersistedApps" Type="Cell" Dimension="0*1"/>
      <P Name="WindowUuid" Class="char">4afe1254-af19-462e-80a9-5598b9262b9e</P>
    </Object>
    <P Name="BDUuid" Class="char">229f8d1c-fc63-4512-92b0-b69a3463d8f9</P>
  </Object>
</WindowsInfo>
